# Supplementary material for: Involvement of Lgals3/Galectin-3 in Choroidal Neovascularization and Subretinal Fibrosis Formation
Source: Biomedicines. 2024 Nov 20;12(11):2649. doi: 10.3390/biomedicines12112649 (PMC11592115; doi:10.3390/biomedicines12112649)
Supplement: Supplementary file 1 [file biomedicines-12-02649-s001.zip]

Archive with 3 entries (2 files):
- Supplementary data/
- Supplementary data/CON and CNV.xlsx
- Supplementary data/Supplementary data V1.pptx
