# Supplementary material for: Involvement of Lgals3/Galectin-3 in Choroidal Neovascularization and Subretinal Fibrosis Formation
Source: Biomedicines. 2024 Nov 20;12(11):2649. doi: 10.3390/biomedicines12112649 (PMC11592115; doi:10.3390/biomedicines12112649)
Supplement: Supplementary file 1 [file biomedicines-12-02649-s001.zip › Supplementary data/CON and CNV.xlsx]

## Sheet: COV-vs-CON_DE_results
gene	COV	CON	COV_mean	CON_mean	log2FoldChange	pvalue	padj
gene-Gnat1	1586.48	358	1586.48	358	2.13935	4.0782e-21	7.04101e-17
gene-Serpina3n	361.576	60.7695	361.576	60.7695	2.56237	3.87334e-20	3.34366e-16
gene-H2-Aa-2	78.7746	0	78.7746	0	9.29793	2.45415e-19	1.41236e-15
gene-Cd99	0	71.6701	0	71.6701	-9.16984	5.80874e-18	2.5072e-14
gene-Muc4	97.6174	5.30787	97.6174	5.30787	4.16124	4.73142e-17	1.63376e-13
gene-Reep6	245.434	42.9913	245.434	42.9913	2.50172	8.71772e-17	2.50852e-13
gene-S100a11	515.641	126.069	515.641	126.069	2.02302	5.75275e-16	1.34578e-12
gene-Krt15	185.293	28.6992	185.293	28.6992	2.67739	6.23589e-16	1.34578e-12
gene-Rho	1564.69	459.714	1564.69	459.714	1.75873	2.74191e-15	5.25989e-12
gene-Krt5	119.645	13.9961	119.645	13.9961	3.07632	1.2137e-14	2.09545e-11
gene-Hspa8	177.16	30.9119	177.16	30.9119	2.50598	1.91496e-14	3.00561e-11
Mus_musculus_newGene_11038	60.2688	0.600397	60.2688	0.600397	6.37213	4.06981e-14	5.85545e-11
Mus_musculus_newGene_13326	82.3584	5.73178	82.3584	5.73178	3.80795	8.79971e-14	1.16867e-10
gene-Plet1	160.576	27.7037	160.576	27.7037	2.5217	9.98262e-14	1.23107e-10
gene-Gsto1	1020.09	314.173	1020.09	314.173	1.6906	1.1866e-13	1.36578e-10
gene-Pdc	338.074	93.6531	338.074	93.6531	1.8425	2.90618e-12	3.13595e-09
gene-Snap25	136.008	26.3464	136.008	26.3464	2.35448	8.12114e-12	8.24773e-09
gene-Rps26	938.963	323.276	938.963	323.276	1.52988	1.69138e-11	1.62231e-08
gene-Krt4	95.9767	13.6957	95.9767	13.6957	2.78971	1.82325e-11	1.65676e-08
gene-Pde6g	361.445	108.904	361.445	108.904	1.72151	2.44193e-11	2.108e-08
gene-Gm9573	56.2428	3.26337	56.2428	3.26337	4.0483	2.58535e-11	2.12553e-08
gene-Rps27rt	65.8776	242.798	65.8776	242.798	-1.88796	2.85666e-11	2.17065e-08
gene-Krt6b	103.92	16.962	103.92	16.962	2.5982	2.89169e-11	2.17065e-08
gene-Krt13	166.895	39.0908	166.895	39.0908	2.08247	4.77222e-11	3.43301e-08
gene-Krt6a	82.4608	11.2466	82.4608	11.2466	2.85245	7.91513e-11	5.46619e-08
gene-Col8a2	115.627	359.89	115.627	359.89	-1.64507	1.23646e-10	8.21057e-08
gene-Krt19	70.3585	9.03615	70.3585	9.03615	2.93569	6.09298e-10	3.89612e-07
gene-Pcp4	73.9249	11.3188	73.9249	11.3188	2.68592	1.37065e-09	8.4515e-07
Mus_musculus_newGene_10666	54.4933	5.23272	54.4933	5.23272	3.34174	1.89442e-09	1.12783e-06
gene-Pde6a	162.649	45.2092	162.649	45.2092	1.83615	2.83066e-09	1.62905e-06
gene-Calml3	111.334	25.7703	111.334	25.7703	2.09771	5.31144e-09	2.95813e-06
gene-Rpl24	57.8236	6.47347	57.8236	6.47347	3.12659	5.62731e-09	3.03611e-06
gene-Neurod1	67.8942	10.5315	67.8942	10.5315	2.66621	1.19273e-08	6.24013e-06
gene-Ppia	39.3075	2.15983	39.3075	2.15983	4.1014	1.27489e-08	6.47383e-06
gene-Slc16a8	237.737	589.466	237.737	589.466	-1.31765	1.87096e-08	9.22916e-06
gene-Ndufa7	1.37771	33.7704	1.37771	33.7704	-4.50316	2.01468e-08	9.66206e-06
gene-Pvalb	102.639	282.694	102.639	282.694	-1.4686	2.38754e-08	1.11408e-05
gene-Rps28	28.1567	0.211675	28.1567	0.211675	6.38582	3.94049e-08	1.79033e-05
gene-Pltp	294.992	697.58	294.992	697.58	-1.24939	5.30309e-08	2.34764e-05
gene-Ceacam1	63.2286	10.4959	63.2286	10.4959	2.56852	7.32561e-08	3.16191e-05
gene-Chchd2	84.4521	229.731	84.4521	229.731	-1.45045	1.19627e-07	5.03748e-05
gene-Spp1	364.651	145.935	364.651	145.935	1.31239	1.295e-07	5.32337e-05
gene-Myl6	172.872	411.181	172.872	411.181	-1.25752	2.44826e-07	9.83004e-05
gene-Rplp2	81.125	217.401	81.125	217.401	-1.4288	2.52853e-07	9.92159e-05
gene-Nudt3	2.05475	31.3411	2.05475	31.3411	-3.85938	7.59982e-07	0.00029158
gene-Rps27	222.998	86.859	222.998	86.859	1.35096	8.15079e-07	0.00030592
gene-Pglyrp1	71.8178	18.2289	71.8178	18.2289	1.96274	1.25466e-06	0.000460886
gene-Nccrp1	55.3552	11.4464	55.3552	11.4464	2.25341	1.35258e-06	0.000486506
gene-Rpl34	46.9896	134.855	46.9896	134.855	-1.52654	1.40188e-06	0.000493948
gene-Emp1	244.754	99.7186	244.754	99.7186	1.28627	1.46755e-06	0.000500614
gene-Sag	341.988	147.115	341.988	147.115	1.20825	1.47879e-06	0.000500614
gene-Muc20	26.2853	1.42955	26.2853	1.42955	4.07881	1.5797e-06	0.00052449
gene-Gpx4	556.565	1139.09	556.565	1139.09	-1.04115	2.09064e-06	0.000681035
gene-Enpp3	28.8556	2.14708	28.8556	2.14708	3.66518	2.1476e-06	0.000686634
gene-Cd68	91.3455	28.2012	91.3455	28.2012	1.68313	3.10915e-06	0.00097599
gene-Rlbp1	803.009	1598.69	803.009	1598.69	-1.00135	3.40123e-06	0.00104174
gene-Ecrg4	81.7519	198.86	81.7519	198.86	-1.28918	3.43929e-06	0.00104174
gene-Ifitm1	124.507	44.1798	124.507	44.1798	1.4841	3.54275e-06	0.00105458
gene-Tspo	47.8522	132.135	47.8522	132.135	-1.471	3.69198e-06	0.00108037
gene-Muc1	33.9202	3.99976	33.9202	3.99976	3.03715	3.85312e-06	0.00110874
gene-Rpl13	251.378	523.737	251.378	523.737	-1.06667	5.40958e-06	0.00153109
gene-Col9a3	112.268	251.985	112.268	251.985	-1.17355	7.77614e-06	0.00216541
gene-Rpl13a	195.014	406.438	195.014	406.438	-1.06703	8.9849e-06	0.00246229
gene-Pde6b	125.661	47.3172	125.661	47.3172	1.39868	9.48657e-06	0.00255915
gene-Scel	28.7563	2.99944	28.7563	2.99944	3.20058	1.05674e-05	0.00280686
gene-Hspb6	114.348	41.8771	114.348	41.8771	1.43843	1.16605e-05	0.00305029
gene-Rpl35a	74.5356	175.611	74.5356	175.611	-1.24304	1.25559e-05	0.00323549
gene-Rp1	62.6017	16.9143	62.6017	16.9143	1.87219	1.3663e-05	0.00346899
gene-Rdh5	873.315	1656.07	873.315	1656.07	-0.931149	1.43977e-05	0.00359527
Mus_musculus_newGene_11461	21.8656	1.43868	21.8656	1.43868	3.80615	1.47851e-05	0.00359527
gene-Septin4	22.1088	0.957216	22.1088	0.957216	4.35312	1.47851e-05	0.00359527
gene-Gpnmb	337.794	159.544	337.794	159.544	1.07354	1.51098e-05	0.00362321
gene-Arl6ip1	480.298	927.376	480.298	927.376	-0.957103	1.55233e-05	0.00363555
gene-Slc6a13	107.643	236.396	107.643	236.396	-1.14209	1.57498e-05	0.00363555
gene-Park7-2	4.12439	30.8002	4.12439	30.8002	-2.87138	1.5793e-05	0.00363555
gene-Atp1b2	322.115	152.014	322.115	152.014	1.07469	1.64625e-05	0.0037398
gene-Psca	60.8014	16.5263	60.8014	16.5263	1.86341	1.86144e-05	0.00417373
gene-Gapdh	55.9481	15.09	55.9481	15.09	1.8738	2.32146e-05	0.00513847
gene-Chil1	796.251	410.853	796.251	410.853	0.946329	2.37584e-05	0.00519227
gene-Bst2	99.9423	219.003	99.9423	219.003	-1.13886	2.44035e-05	0.00526658
gene-Rps16	158.636	325.004	158.636	325.004	-1.04221	2.74114e-05	0.00584268
gene-Rs1	67.687	21.0229	67.687	21.0229	1.673	2.80672e-05	0.00587494
gene-Rps14	267.518	523.967	267.518	523.967	-0.977565	2.82433e-05	0.00587494
gene-Cbr2	69.5605	22.1888	69.5605	22.1888	1.63489	3.7524e-05	0.00771252
gene-Rcvrn	140.666	59.0389	140.666	59.0389	1.24272	3.96207e-05	0.00804766
gene-Rbp3	173.127	76.7186	173.127	76.7186	1.16482	4.2218e-05	0.0084755
gene-Supt4a	0.917338	19.5643	0.917338	19.5643	-4.24707	4.57911e-05	0.00908716
gene-Prph2	238.291	112.814	238.291	112.814	1.06988	4.67411e-05	0.00917028
gene-Stxbp1	71.9948	23.5435	71.9948	23.5435	1.5994	4.93146e-05	0.00956647
gene-Cd63	277	528.776	277	528.776	-0.940519	5.08268e-05	0.00975028
gene-Clic4-2	16.0198	0.04277	16.0198	0.04277	6.58342	5.32834e-05	0.0100527
gene-Slc16a1	106.469	223.268	106.469	223.268	-1.07551	5.37339e-05	0.0100527
gene-Dynll2	66.003	151.085	66.003	151.085	-1.20127	5.415e-05	0.0100527
gene-Rgr	1640	2929.95	1640	2929.95	-0.845194	5.86346e-05	0.0107694
gene-Rps19	94.9982	202.399	94.9982	202.399	-1.09828	6.0827e-05	0.0110545
gene-Crx	73.0208	24.6662	73.0208	24.6662	1.55291	6.36043e-05	0.0114388
gene-Igfbp6	74.3614	163.999	74.3614	163.999	-1.14779	6.86299e-05	0.0122154
gene-Mtch1	120.683	245.128	120.683	245.128	-1.02961	7.47792e-05	0.0131741
gene-Ndufb4b	1.15079	19.027	1.15079	19.027	-3.91567	8.08043e-05	0.0139324
gene-Rplp1	424.784	778.659	424.784	778.659	-0.882128	8.13021e-05	0.0139324
gene-Slc17a7	93.0378	35.4755	93.0378	35.4755	1.37982	8.21804e-05	0.0139324
gene-Cnga1	49.6349	14.332	49.6349	14.332	1.7752	8.23111e-05	0.0139324
gene-Psmb6-2	20.5751	61.8875	20.5751	61.8875	-1.59095	8.66196e-05	0.0145193
Mus_musculus_newGene_1477	78.7617	170.636	78.7617	170.636	-1.12218	9.05344e-05	0.0150296
gene-Ifit1bl1	41.4244	10.183	41.4244	10.183	2.00306	9.86843e-05	0.0162265
gene-Impg1	34.3056	6.73839	34.3056	6.73839	2.31873	0.000112452	0.0183159
gene-Mbp	37.1841	92.6007	37.1841	92.6007	-1.32148	0.000122116	0.019704
gene-Tsc22d3	28.8142	77.5292	28.8142	77.5292	-1.43208	0.000123959	0.0198162
gene-Aqp3	17.6156	1.31147	17.6156	1.31147	3.61878	0.000142819	0.0226218
gene-Ndufb11	68.0363	147.469	68.0363	147.469	-1.12266	0.000144752	0.0227195
gene-Hmox1	54.5377	17.3215	54.5377	17.3215	1.63959	0.000158383	0.024415
gene-Rtbdn	54.0621	16.6345	54.0621	16.6345	1.68495	0.000158383	0.024415
gene-Marchf2-2	0	13.7392	0	13.7392	-6.79729	0.000187	0.0285713
gene-Sh3bgrl3	142.665	66.2425	142.665	66.2425	1.0973	0.000208092	0.031515
gene-Thy1	43.5592	12.3278	43.5592	12.3278	1.80264	0.000216503	0.0322235
gene-Ube2d1	42.6563	11.8977	42.6563	11.8977	1.82321	0.000216503	0.0322235
gene-Zfp385a	173.917	83.9775	173.917	83.9775	1.04117	0.000218971	0.0323123
gene-Fcer1g	108.68	47.0847	108.68	47.0847	1.19655	0.000224833	0.0328961
Mus_musculus_newGene_11044	17.0955	1.23067	17.0955	1.23067	3.65939	0.000252789	0.0366757
gene-Vtn	93.1809	38.9752	93.1809	38.9752	1.24675	0.000258264	0.0371577
gene-Rpe65	1169.39	1984.01	1169.39	1984.01	-0.770665	0.000280679	0.0400489
gene-Krt7	36.0182	9.18198	36.0182	9.18198	1.94935	0.000287197	0.0406431
gene-Atp6v1e1	49.5394	110.202	49.5394	110.202	-1.15955	0.000295902	0.0415346
gene-Cox14	23.8082	64.5864	23.8082	64.5864	-1.44304	0.000306105	0.0426202
gene-Dynlrb1	206.2	105.088	206.2	105.088	0.963549	0.00031131	0.0429981
gene-Syt1	70.4741	26.6075	70.4741	26.6075	1.39302	0.00034774	0.0476487
gene-Mal	57.4132	20.0299	57.4132	20.0299	1.50536	0.00035419	0.0481503
Mus_musculus_newGene_12309	33.4723	7.57045	33.4723	7.57045	2.11829	0.00040416	0.0545142
gene-Vsnl1	18.7041	2.21359	18.7041	2.21359	3.00143	0.00041343	0.0549828
gene-Abhd2	262.956	463.87	262.956	463.87	-0.826657	0.000414003	0.0549828
gene-Map1b	35.5791	9.08417	35.5791	9.08417	1.94695	0.00041851	0.055157
gene-Rps25	139.799	259.731	139.799	259.731	-0.901122	0.00042505	0.0555947
gene-Sncb	39.5701	11.118	39.5701	11.118	1.81192	0.000430003	0.0558195
gene-Cox20-2	69.641	26.4094	69.641	26.4094	1.38663	0.000442871	0.057061
gene-Pip4k2c	40.29	91.8715	40.29	91.8715	-1.19473	0.000448026	0.0572975
gene-Cystm1	46.9995	103.238	46.9995	103.238	-1.14121	0.000462519	0.0585153
gene-Polr2a	66.7464	26.2161	66.7464	26.2161	1.33604	0.000464327	0.0585153
gene-Upk1b	26.058	4.91809	26.058	4.91809	2.36831	0.000488104	0.061066
gene-Aldh2	74.95	150.28	74.95	150.28	-1.01049	0.000515194	0.0639916
gene-Krt14	28.4839	6.38664	28.4839	6.38664	2.1274	0.000538084	0.0663573
gene-Rpl9	119.68	223.256	119.68	223.256	-0.90688	0.000543326	0.0665285
gene-Ftl1	978.921	1622.21	978.921	1622.21	-0.736679	0.000558218	0.0678706
gene-Ptgds	7934.92	12920.6	7934.92	12920.6	-0.711436	0.000564682	0.0679709
gene-Chgb	30.0233	6.86256	30.0233	6.86256	2.10125	0.00057344	0.0679709
gene-Ddt	30.6082	74.9201	30.6082	74.9201	-1.296	0.000576244	0.0679709
gene-Asprv1	112.858	53.2449	112.858	53.2449	1.07396	0.000577752	0.0679709
gene-Tlcd3b	82.3111	34.5563	82.3111	34.5563	1.24108	0.000578727	0.0679709
gene-Cd24a	126.691	61.0638	126.691	61.0638	1.04334	0.000630012	0.0734943
gene-Myl1	678.115	396.224	678.115	396.224	0.766965	0.000651425	0.0754823
gene-Inafm1	12.1152	0.302093	12.1152	0.302093	4.83409	0.000667207	0.0767955
gene-Rabac1	106.233	199.615	106.233	199.615	-0.917247	0.000697816	0.0794474
gene-Cryba1	223.407	120.079	223.407	120.079	0.886941	0.00069945	0.0794474
gene-Phgdh	108.518	202.752	108.518	202.752	-0.909066	0.000719065	0.0811416
gene-Fau	227.576	395.987	227.576	395.987	-0.806828	0.000730624	0.081397
gene-Septin4-2	22.5435	58.0775	22.5435	58.0775	-1.36843	0.000730758	0.081397
gene-H1f2	48.0296	103.067	48.0296	103.067	-1.10763	0.000746897	0.0826614
gene-Ly6e	186.617	97.5537	186.617	97.5537	0.926879	0.000762713	0.0838741
gene-Phlda1	43.2486	14.3088	43.2486	14.3088	1.57935	0.000793692	0.0867284
gene-Bgn	490.325	284.064	490.325	284.064	0.779199	0.000809131	0.0878594
gene-Slc25a11-2	6.42483	27.2532	6.42483	27.2532	-2.07146	0.000819566	0.0880928
gene-Crim1	137.109	248.665	137.109	248.665	-0.866343	0.000821485	0.0880928
gene-H4c9	12.3294	38.8482	12.3294	38.8482	-1.65383	0.000844689	0.0895998
gene-Pebp1	160.266	284.966	160.266	284.966	-0.83789	0.000845918	0.0895998
gene-Uqcr11	38.9443	86.8037	38.9443	86.8037	-1.16184	0.000851424	0.0896331
gene-Uqcrh	81.4978	156.187	81.4978	156.187	-0.945434	0.000861121	0.0901046
gene-Rps28-2	17.8016	49.7223	17.8016	49.7223	-1.48343	0.000899245	0.0935269
gene-Sfn	19.9976	3.07924	19.9976	3.07924	2.64288	0.000910749	0.0941562
gene-Lrat	288.058	485.772	288.058	485.772	-0.761721	0.00103154	0.10599
gene-Dusp4	84.9446	161.933	84.9446	161.933	-0.937847	0.00104087	0.10599
gene-Rpl37a	92.8496	174.74	92.8496	174.74	-0.919388	0.00104363	0.10599
gene-Clip3	37.8904	11.9288	37.8904	11.9288	1.64909	0.00118125	0.119264
gene-Antkmt	18.5183	48.8687	18.5183	48.8687	-1.40197	0.00119594	0.120046
gene-Lyz2	554.988	330.383	554.988	330.383	0.740037	0.00123295	0.123046
gene-Calb2	33.6696	10.4169	33.6696	10.4169	1.67266	0.00125538	0.124564
gene-Psmb6	11.0929	0.368294	11.0929	0.368294	4.50021	0.00126829	0.125126
gene-Uchl1	31.6908	9.07855	31.6908	9.07855	1.78149	0.00127928	0.125493
gene-Sln	78.0574	34.8223	78.0574	34.8223	1.15362	0.00132842	0.129577
gene-Ndufb4	55.5775	111.189	55.5775	111.189	-1.00686	0.00137134	0.133013
gene-Atp5a1-2	67.1965	129.365	67.1965	129.365	-0.951748	0.00148575	0.14273
gene-1810058I24Rik	18.8505	2.63617	18.8505	2.63617	2.77293	0.00148807	0.14273
gene-Adra2c	33.3506	73.5377	33.3506	73.5377	-1.14586	0.00151521	0.144531
gene-Arhgdib	84.679	38.8561	84.679	38.8561	1.11332	0.00152558	0.144721
gene-B2m	2165.7	1354.6	2165.7	1354.6	0.668854	0.0015418	0.14546
gene-Csad	47.0642	96.5947	47.0642	96.5947	-1.0434	0.00158609	0.148825
gene-Mrpl27	11.1548	34.5937	11.1548	34.5937	-1.62998	0.00172226	0.159865
gene-Opn1sw	35.015	11.1756	35.015	11.1756	1.62872	0.00172226	0.159865
gene-Fcgrt	36.7581	79.9194	36.7581	79.9194	-1.12588	0.00174156	0.160302
gene-Itgb8	279.358	461.899	279.358	461.899	-0.733263	0.00174555	0.160302
gene-Ndrg3	57.8957	24.179	57.8957	24.179	1.24734	0.00178899	0.163423
gene-Snap91	22.637	4.86003	22.637	4.86003	2.18302	0.00182283	0.165637
gene-Etfb	58.0579	114.098	58.0579	114.098	-0.981226	0.00183395	0.165775
gene-Rpl14	85.128	156.153	85.128	156.153	-0.882343	0.00188486	0.16949
gene-Snrpe	7.33241	26.8366	7.33241	26.8366	-1.86213	0.00190528	0.170439
gene-Zfp36l1	56.023	23.2801	56.023	23.2801	1.25438	0.00192057	0.170921
gene-Atp6v1g1	69.015	130.563	69.015	130.563	-0.926587	0.00201274	0.178205
gene-Rps3	88.6212	160.503	88.6212	160.503	-0.864015	0.00205781	0.181266
gene-Cstdc5	69.2897	30.626	69.2897	30.626	1.16657	0.00215665	0.189008
gene-Prom1	44.7833	16.6449	44.7833	16.6449	1.41309	0.00225486	0.196617
gene-Rhobtb2	44.5846	90.1748	44.5846	90.1748	-1.02218	0.00229438	0.199057
gene-Ifi27l2a	68.3638	127.224	68.3638	127.224	-0.902899	0.00243561	0.210091
gene-Psmb5	35.5644	74.4566	35.5644	74.4566	-1.07136	0.00244589	0.210091
gene-Tmsb10	112.709	58.2242	112.709	58.2242	0.943375	0.00247883	0.211867
gene-H2ac18	13.335	0.634376	13.335	0.634376	4.14036	0.00250381	0.212948
gene-Eci1	59.7422	114.865	59.7422	114.865	-0.949722	0.00254605	0.215478
gene-Ndufb9	55.5353	107.061	55.5353	107.061	-0.953437	0.00256355	0.215901
gene-Gatd3a	15.1412	41.1362	15.1412	41.1362	-1.44246	0.00259342	0.217356
gene-Mak	19.7778	3.98435	19.7778	3.98435	2.26808	0.00268218	0.22371
gene-Cspg5	100.694	176.509	100.694	176.509	-0.817053	0.00279546	0.229169
gene-Elf3	21.6707	5.16756	21.6707	5.16756	2.03407	0.00281319	0.229169
gene-Rbp2	22.2233	4.86113	22.2233	4.86113	2.15624	0.00281319	0.229169
gene-Slc6a14	22.0011	5.31401	22.0011	5.31401	2.01638	0.00281319	0.229169
gene-Nefl	25.9396	7.06018	25.9396	7.06018	1.85102	0.00282728	0.229169
gene-Scg2	25.7837	6.69318	25.7837	6.69318	1.91801	0.00282728	0.229169
gene-Ywhah	122.184	64.8194	122.184	64.8194	0.90521	0.00289603	0.233645
gene-Slc4a2	101.74	177.249	101.74	177.249	-0.808186	0.00295905	0.237619
gene-Dnm1	36.985	13.286	36.985	13.286	1.46038	0.00297647	0.237911
gene-Rps9	225.213	366.78	225.213	366.78	-0.711375	0.00309872	0.246541
gene-Cyc1	26.4349	59.2916	26.4349	59.2916	-1.16965	0.0031579	0.247417
gene-Guca1a-2	54.0081	23.2614	54.0081	23.2614	1.20281	0.00316175	0.247417
gene-Sh3gl2	35.018	11.9673	35.018	11.9673	1.53114	0.00318237	0.247417
gene-Syp	35.0409	12.3063	35.0409	12.3063	1.49219	0.00318237	0.247417
gene-Mxd4	54.6646	103.472	54.6646	103.472	-0.927061	0.00319124	0.247417
gene-Rdh10	367.971	582.612	367.971	582.612	-0.670822	0.00319571	0.247417
gene-Syn1	15.0534	2.11387	15.0534	2.11387	2.75337	0.00339444	0.261629
gene-Ost4	178.878	101.303	178.878	101.303	0.811474	0.00346238	0.26541
gene-Emcn	144.805	79.8585	144.805	79.8585	0.849526	0.00347423	0.26541
gene-Car2	40.1414	15.3143	40.1414	15.3143	1.37495	0.00349787	0.265676
gene-Il11ra1	43.0938	85.7748	43.0938	85.7748	-0.999038	0.00350849	0.265676
gene-Gnb3	31.0103	10.0333	31.0103	10.0333	1.6079	0.00360939	0.271542
gene-Oaz2	45.0371	88.2972	45.0371	88.2972	-0.977339	0.00361742	0.271542
gene-Clic6	164.929	271.651	164.929	271.651	-0.727541	0.00371158	0.276693
gene-Tulp1	55.0376	23.6182	55.0376	23.6182	1.20814	0.00371809	0.276693
gene-Fads3	62.7245	117.071	62.7245	117.071	-0.906992	0.0037569	0.278381
gene-Slc1a1-2	58.5025	108.597	58.5025	108.597	-0.89904	0.00387108	0.284412
gene-Vamp2	160.741	91.0874	160.741	91.0874	0.810504	0.00387988	0.284412
gene-Plac8	28.9935	62.5887	28.9935	62.5887	-1.11488	0.0038877	0.284412
Mus_musculus_newGene_5657	16.7883	3.04441	16.7883	3.04441	2.408	0.00394482	0.287372
gene-Pin1	17.0635	42.5363	17.0635	42.5363	-1.31951	0.00397843	0.28837
gene-Tmem229b	46.4294	89.8875	46.4294	89.8875	-0.959251	0.00399406	0.28837
gene-Gpx3	280.747	169.618	280.747	169.618	0.718511	0.00400862	0.28837
gene-Guca1a	52.8107	22.5303	52.8107	22.5303	1.21636	0.00404431	0.28973
gene-Wdr6	57.0505	106.382	57.0505	106.382	-0.90553	0.00413251	0.294826
gene-Cdk5r2	24.6305	6.64319	24.6305	6.64319	1.86294	0.00418133	0.297081
gene-Snrpd2	28.183	60.3597	28.183	60.3597	-1.10339	0.00422381	0.298109
Mus_musculus_newGene_5467	18.663	4.42957	18.663	4.42957	2.0365	0.00423033	0.298109
gene-Epb41l2	87.8028	45.1645	87.8028	45.1645	0.949101	0.00429517	0.301447
gene-Mpp4	33.775	12.0942	33.775	12.0942	1.46413	0.00440277	0.30567
gene-Grk1	45.6325	19.3098	45.6325	19.3098	1.22734	0.00441553	0.30567
gene-Qdpr	19.4786	45.4427	19.4786	45.4427	-1.22492	0.00441553	0.30567
gene-H2ac19	11.6624	0.510067	11.6624	0.510067	4.20697	0.00444385	0.30567
gene-Mal2	11.8093	1.04028	11.8093	1.04028	3.34878	0.00444385	0.30567
gene-Ndufa13	32.3365	66.4797	32.3365	66.4797	-1.04493	0.00464257	0.31682
gene-Psme2b-2	0.494243	9.35847	0.494243	9.35847	-3.94403	0.00464266	0.31682
gene-Chchd10	116.416	195.133	116.416	195.133	-0.752593	0.00477502	0.32457
gene-Sdc4	42.6685	83.3809	42.6685	83.3809	-0.972528	0.00498785	0.337707
gene-Taldo1	120.954	202.773	120.954	202.773	-0.752862	0.00501564	0.338262
gene-Amfr	67.5637	120.387	67.5637	120.387	-0.840244	0.00505344	0.339226
gene-Snurf	30.2246	9.65938	30.2246	9.65938	1.62513	0.00510013	0.339226
gene-Tmem160	10.5318	30.4041	10.5318	30.4041	-1.5264	0.00510013	0.339226
gene-Rpl21	36.6388	14.2497	36.6388	14.2497	1.34674	0.005121	0.339226
gene-Slc1a1	96.174	164.533	96.174	164.533	-0.781932	0.00512818	0.339226
gene-Gsta1	25.4708	55.1044	25.4708	55.1044	-1.11756	0.00547566	0.360829
gene-Neurod4	13.7488	2.38124	13.7488	2.38124	2.46094	0.00572059	0.375536
gene-Ociad2	54.5875	99.7993	54.5875	99.7993	-0.87701	0.00589043	0.385221
gene-Mettl7a1	24.488	53.1244	24.488	53.1244	-1.12137	0.00599328	0.387888
Mus_musculus_newGene_8319	29.2681	61.082	29.2681	61.082	-1.06625	0.00599981	0.387888
gene-Tmem256	29.5768	60.8914	29.5768	60.8914	-1.04668	0.00599981	0.387888
gene-Spg21	59.9604	108.951	59.9604	108.951	-0.8683	0.00604133	0.387888
gene-Snrpb	36.5939	71.9679	36.5939	71.9679	-0.981372	0.00604355	0.387888
gene-Nfe2l1	56.8982	103.823	56.8982	103.823	-0.874292	0.00642417	0.410572
gene-Cadm3	22.4712	5.64796	22.4712	5.64796	1.96074	0.00644454	0.410572
gene-Kctd2	28.5761	58.5016	28.5761	58.5016	-1.03849	0.00655998	0.411343
gene-Itgav	67.4056	118.434	67.4056	118.434	-0.820038	0.00657894	0.411343
gene-Slc48a1	105.206	175.578	105.206	175.578	-0.746261	0.00659895	0.411343
gene-Tubb4a	31.0291	11.043	31.0291	11.043	1.47205	0.00660661	0.411343
gene-Acot1	5.3437	19.8314	5.3437	19.8314	-1.87553	0.00662995	0.411343
gene-Rnf207	19.8199	5.40337	19.8199	5.40337	1.84315	0.00662995	0.411343
gene-Adh7	18.2357	4.27502	18.2357	4.27502	2.05312	0.00664724	0.411343
gene-Cdk2ap2	17.7932	3.89443	17.7932	3.89443	2.14845	0.00664724	0.411343
gene-Tagln2	62.3223	29.7078	62.3223	29.7078	1.05771	0.00679035	0.416592
gene-Uqcc2	29.8295	61.4669	29.8295	61.4669	-1.048	0.00679035	0.416592
gene-Plp2	45.9956	19.9104	45.9956	19.9104	1.19483	0.00680446	0.416592
gene-Nabp2	53.8749	24.5853	53.8749	24.5853	1.11982	0.00690226	0.421087
gene-Slco1c1	32.5602	65.164	32.5602	65.164	-1.00624	0.00699046	0.424966
gene-Cox6b1	95.724	159.262	95.724	159.262	-0.741754	0.00735742	0.445704
gene-Six3	63.2806	31.2897	63.2806	31.2897	1.00513	0.00764158	0.459957
gene-Surf1	15.9844	38.8857	15.9844	38.8857	-1.28399	0.00764597	0.459957
gene-Gnb1	330.094	209.606	330.094	209.606	0.646827	0.00769756	0.461453
gene-Ddit4	20.972	47.1278	20.972	47.1278	-1.17139	0.00795583	0.475285
gene-Ppib	95.183	158.381	95.183	158.381	-0.741918	0.0081504	0.48523
gene-Kpna2	42.3455	17.6932	42.3455	17.6932	1.24509	0.00826295	0.49024
gene-Abhd8	41.1843	77.9606	41.1843	77.9606	-0.926631	0.00829779	0.490319
gene-Gstt2	12.3041	31.5961	12.3041	31.5961	-1.35973	0.00834208	0.490319
gene-Tmem147	23.4271	49.9838	23.4271	49.9838	-1.09724	0.00834948	0.490319
gene-Pax6	25.4777	8.1825	25.4777	8.1825	1.61583	0.00841274	0.490471
gene-Myoz1	14.6364	36.9179	14.6364	36.9179	-1.33538	0.00843262	0.490471
gene-Trf	3227.32	4688.17	3227.32	4688.17	-0.546728	0.00845018	0.490471
gene-Mgp	494.947	739.224	494.947	739.224	-0.586677	0.0084657	0.490471
gene-Tnni2	278.72	424.519	278.72	424.519	-0.614848	0.00864944	0.49944
gene-BC029722	8.30825	0.349821	8.30825	0.349821	4.14369	0.00894141	0.512869
gene-Crip1-2	7.99078	0	7.99078	0	6.01677	0.00894141	0.512869
gene-D8Ertd738e	40.3955	75.3893	40.3955	75.3893	-0.906138	0.00902137	0.515742
gene-Nbl1	42.5302	79.1679	42.5302	79.1679	-0.90251	0.00908728	0.517795
gene-Fn1	39.8765	16.786	39.8765	16.786	1.23408	0.00913405	0.518748
gene-Babam2	48.1264	21.6642	48.1264	21.6642	1.13893	0.00921389	0.521566
gene-Angptl7	14.2566	34.8823	14.2566	34.8823	-1.29144	0.00931543	0.525591
gene-Elmod1	12.8772	2.08986	12.8772	2.08986	2.54567	0.00961124	0.535992
gene-Klf5	12.7125	2.27268	12.7125	2.27268	2.41285	0.00961124	0.535992
gene-Ppl	13.4297	2.4124	13.4297	2.4124	2.40955	0.00961124	0.535992
gene-Trappc3	35.4833	67.5763	35.4833	67.5763	-0.93501	0.00965186	0.535992
gene-Tecr	210.459	130.451	210.459	130.451	0.681455	0.009655	0.535992
gene-Atp6v0c	621.563	412.731	621.563	412.731	0.582492	0.00973646	0.538782
gene-Cox8b	44.7526	82.7982	44.7526	82.7982	-0.893823	0.00994543	0.545834
gene-Mgarp	83.0284	45.3521	83.0284	45.3521	0.86259	0.00994543	0.545834
gene-Tomm6	85.9998	46.7949	85.9998	46.7949	0.868185	0.00995875	0.545834
gene-Ccdc12	10.4697	28.1515	10.4697	28.1515	-1.42425	0.0100683	0.548719
gene-Slc6a1	18.5788	5.14158	18.5788	5.14158	1.82045	0.0101133	0.548719
gene-Snrpn	4.8617	19.2424	4.8617	19.2424	-1.96541	0.0101133	0.548719
gene-Igfbp4	284.774	429.435	284.774	429.435	-0.600466	0.0101385	0.548719
gene-Crlf1	14.6777	3.00006	14.6777	3.00006	2.23604	0.0103193	0.5533
gene-Hcn1	15.2	3.18327	15.2	3.18327	2.20386	0.0103193	0.5533
gene-Scg3	15.206	3.25632	15.206	3.25632	2.17292	0.0103193	0.5533
Mus_musculus_newGene_12692	17.0401	3.67556	17.0401	3.67556	2.16729	0.0103994	0.555867
gene-Atn1	65.6923	33.7171	65.6923	33.7171	0.95161	0.0105648	0.562968
gene-Ywhae	255.591	162.635	255.591	162.635	0.643738	0.0107578	0.571485
gene-Rgs9	153.325	93.1504	153.325	93.1504	0.710152	0.0111372	0.589471
gene-Slc25a4	295.181	441.723	295.181	441.723	-0.589399	0.0112067	0.589471
gene-Crip1	14.5935	36.261	14.5935	36.261	-1.31376	0.0112329	0.589471
gene-Tyro3	15.4392	35.7289	15.4392	35.7289	-1.21191	0.0112329	0.589471
gene-Rdh12	30.7116	11.8026	30.7116	11.8026	1.36234	0.0114183	0.595579
gene-Tnfsf12	31.4231	11.9638	31.4231	11.9638	1.37588	0.0114183	0.595579
gene-Rbis	47.2223	21.7293	47.2223	21.7293	1.10734	0.0117205	0.60538
gene-Uqcrc1-2	22.4498	47.234	22.4498	47.234	-1.07695	0.0117205	0.60538
gene-Bod1	38.8045	73.0278	38.8045	73.0278	-0.918092	0.0117391	0.60538
gene-Tsg101	75.8958	40.8143	75.8958	40.8143	0.884866	0.0117464	0.60538
gene-Tmem14c	17.0457	38.4656	17.0457	38.4656	-1.17632	0.0119749	0.615319
gene-Esrrb	23.9763	7.6673	23.9763	7.6673	1.62101	0.0120982	0.619806
gene-Oaz1	248.768	374.421	248.768	374.421	-0.597676	0.0122301	0.62325
gene-Actb	602.552	405.267	602.552	405.267	0.56401	0.0122376	0.62325
gene-Cisd1	26.339	52.9945	26.339	52.9945	-1.01324	0.0123053	0.623334
gene-Sod1	186.16	284.848	186.16	284.848	-0.62137	0.0123114	0.623334
gene-Gnb2	68.7429	116.22	68.7429	116.22	-0.764558	0.0124165	0.625379
gene-Atp1a3	149.425	90.8949	149.425	90.8949	0.708324	0.0124531	0.625379
gene-Higd2a	80.425	132.662	80.425	132.662	-0.729207	0.01248	0.625379
gene-Isoc2a	14.0334	34.0265	14.0334	34.0265	-1.2783	0.0124967	0.625379
gene-Abhd17a	18.9841	42.2362	18.9841	42.2362	-1.15651	0.0125613	0.626797
gene-Kcnv2	29.2655	10.5374	29.2655	10.5374	1.45482	0.0126641	0.630105
gene-Ormdl3	34.4477	65.1959	34.4477	65.1959	-0.925949	0.0127934	0.634708
gene-Atp5g3	103.443	165.672	103.443	165.672	-0.686888	0.0129063	0.638473
gene-Mt1	1695.71	1172.9	1695.71	1172.9	0.523698	0.0136272	0.672212
gene-Acsl6	99.9733	160.261	99.9733	160.261	-0.688185	0.0137573	0.67665
gene-Acta2	135.597	81.7992	135.597	81.7992	0.720242	0.0137956	0.67665
gene-Vamp8	60.5251	102.539	60.5251	102.539	-0.767401	0.0138589	0.677828
gene-Clec3b	10.0917	27.2677	10.0917	27.2677	-1.43085	0.0140563	0.685541
gene-Tspan3	279.746	414.606	279.746	414.606	-0.575471	0.0141136	0.686398
gene-Rbp1	339.56	500.091	339.56	500.091	-0.566412	0.0142226	0.689757
gene-Plagl1	20.2262	6.45255	20.2262	6.45255	1.62153	0.0143062	0.691866
gene-Lbhd1	43.0503	19.8191	43.0503	19.8191	1.10622	0.0144973	0.697204
gene-Spr	19.8007	42.6695	19.8007	42.6695	-1.11082	0.0144973	0.697204
gene-Smdt1	63.5225	106.684	63.5225	106.684	-0.754905	0.014562	0.69837
gene-Pmel	309.085	454.426	309.085	454.426	-0.563914	0.0147809	0.704804
gene-Pabpc1	130.433	78.7984	130.433	78.7984	0.718117	0.0148557	0.704804
gene-Prss27	35.3696	14.5741	35.3696	14.5741	1.26386	0.014908	0.704804
gene-Snta1	14.9317	35.244	14.9317	35.244	-1.24009	0.014908	0.704804
gene-Vamp8-2	59.02	100.279	59.02	100.279	-0.77153	0.0149159	0.704804
gene-Tspan10	102.118	162.466	102.118	162.466	-0.677295	0.0149411	0.704804
gene-Elob	162.065	247.013	162.065	247.013	-0.615692	0.0155586	0.728145
gene-Fbln2	30.2346	11.5228	30.2346	11.5228	1.37409	0.0155637	0.728145
gene-Nop10	9.31298	25.0409	9.31298	25.0409	-1.42291	0.0156043	0.728145
gene-Rps27a	89.4632	51.1075	89.4632	51.1075	0.798204	0.0156447	0.728145
gene-Fis1	62.1649	104.555	62.1649	104.555	-0.756961	0.0156468	0.728145
gene-Smpd1	100.967	160.786	100.967	160.786	-0.678642	0.0157603	0.731458
gene-Krt17	11.7581	1.76373	11.7581	1.76373	2.64567	0.0160841	0.737478
gene-Rab25	11.6919	1.83746	11.6919	1.83746	2.58236	0.0160841	0.737478
gene-Rps18	12.2355	1.83262	12.2355	1.83262	2.65081	0.0160841	0.737478
gene-Tmprss11g	11.8557	1.81773	11.8557	1.81773	2.6168	0.0160841	0.737478
gene-Atp6v0b	103.877	164.938	103.877	164.938	-0.67446	0.0161808	0.737478
gene-Cdk2ap2-2	18.984	41.3451	18.984	41.3451	-1.12584	0.0161891	0.737478
gene-Clic4	19.3216	40.6058	19.3216	40.6058	-1.07463	0.0161891	0.737478
gene-Mylpf	293.091	430.308	293.091	430.308	-0.561881	0.0162321	0.737494
gene-Igfbp2	102.034	161.563	102.034	161.563	-0.67045	0.0164035	0.743322
Mus_musculus_newGene_13451	13.7226	2.64894	13.7226	2.64894	2.31179	0.016576	0.743788
gene-Dynll2-2	3.11441	13.9617	3.11441	13.9617	-2.1284	0.016576	0.743788
gene-Frmpd1	14.4718	3.30715	14.4718	3.30715	2.08059	0.016576	0.743788
gene-Ech1	63.6248	106.075	63.6248	106.075	-0.744341	0.0165861	0.743788
gene-Adh1	33.5431	13.8764	33.5431	13.8764	1.25781	0.0166986	0.744963
gene-Lyar	32.6925	13.6926	32.6925	13.6926	1.23995	0.0166986	0.744963
gene-Psmb3	37.3997	67.4104	37.3997	67.4104	-0.855845	0.0168121	0.745352
gene-Flvcr2	61.4553	102.85	61.4553	102.85	-0.749803	0.0168304	0.745352
gene-Acadvl	22.6077	47.3512	22.6077	47.3512	-1.07046	0.0168426	0.745352
gene-Rpl8	258.438	380.459	258.438	380.459	-0.565757	0.0169983	0.745352
gene-Rpl34-ps1	31.4174	59.1377	31.4174	59.1377	-0.917869	0.0170933	0.745352
Mus_musculus_newGene_2602	6.5157	0.437556	6.5157	0.437556	3.55418	0.0172979	0.745352
gene-Angptl4-3	0.069073	6.64257	0.069073	6.64257	-5.12936	0.0172979	0.745352
gene-Angptl4-4	0.069073	6.50716	0.069073	6.50716	-5.1002	0.0172979	0.745352
gene-Dsg3	6.75927	0.42953	6.75927	0.42953	3.62689	0.0172979	0.745352
gene-Gm9573-3	7.33865	0.01599	7.33865	0.01599	5.7218	0.0172979	0.745352
gene-Lypd3	7.22274	0.103356	7.22274	0.103356	5.00216	0.0172979	0.745352
gene-Hmgcs2	101.575	159.492	101.575	159.492	-0.658352	0.0173088	0.745352
Mus_musculus_newGene_5260	23.1882	8.16736	23.1882	8.16736	1.48331	0.0173117	0.745352
gene-1110065P20Rik	7.58941	23.0075	7.58941	23.0075	-1.59227	0.0173117	0.745352
gene-Samd11	27.9061	10.59	27.9061	10.59	1.3794	0.0174197	0.748138
gene-Pink1	64.3514	106.729	64.3514	106.729	-0.736851	0.0175554	0.752092
gene-Mydgf	18.1081	38.9964	18.1081	38.9964	-1.10942	0.0181302	0.774795
gene-Adipor2	37.7572	69.2241	37.7572	69.2241	-0.880397	0.0182823	0.779369
gene-Nsf	41.8065	19.7739	41.8065	19.7739	1.06732	0.0185387	0.786416
gene-Rpgrip1	41.9862	19.5781	41.9862	19.5781	1.08776	0.0185387	0.786416
gene-Dapl1	95.4515	56.1764	95.4515	56.1764	0.75544	0.018725	0.787564
gene-Micos13	12.7651	30.923	12.7651	30.923	-1.27624	0.0187538	0.787564
gene-Tmem184c	30.7293	13.2516	30.7293	13.2516	1.19776	0.0187538	0.787564
gene-Tulp1-2	31.2184	12.7899	31.2184	12.7899	1.27111	0.0187538	0.787564
gene-Fam189a2	32.1829	60.329	32.1829	60.329	-0.911985	0.0187939	0.787564
gene-Selenos	24.138	48.133	24.138	48.133	-1.00004	0.0189441	0.791939
gene-Myrip	54.2425	92.1328	54.2425	92.1328	-0.770973	0.0190383	0.793951
gene-Tmed1	7.14112	20.5898	7.14112	20.5898	-1.51938	0.0191693	0.797487
gene-Cox5b	87.2154	139.006	87.2154	139.006	-0.67977	0.0193165	0.801683
gene-Rps10-2	184.468	119.032	184.468	119.032	0.623427	0.0196759	0.814638
gene-Srp14	57.4445	95.9915	57.4445	95.9915	-0.747525	0.019887	0.821411
gene-Hba-a2	223.195	146.934	223.195	146.934	0.594665	0.0201702	0.83112
gene-Sdhd	45.6735	80.1266	45.6735	80.1266	-0.817274	0.0203661	0.837191
Mus_musculus_newGene_13564	18.6991	40.2772	18.6991	40.2772	-1.10987	0.0207928	0.852703
gene-Mrps18a	28.6919	55.0237	28.6919	55.0237	-0.944446	0.0209656	0.857489
gene-Vdac1	77.4063	123.59	77.4063	123.59	-0.682225	0.0211156	0.857489
gene-Clec7a	19.2277	6.23987	19.2277	6.23987	1.59638	0.0211438	0.857489
gene-Cplx3	18.6535	5.76529	18.6535	5.76529	1.66472	0.0211438	0.857489
gene-Tmem223	23.0083	46.1101	23.0083	46.1101	-1.00704	0.0211578	0.857489
gene-0610012G03Rik	40.6149	70.4763	40.6149	70.4763	-0.801292	0.0214134	0.86517
gene-Rarres2	63.1957	103.353	63.1957	103.353	-0.716621	0.0214476	0.86517
gene-Oca2	37.825	68.1242	37.825	68.1242	-0.854752	0.0217624	0.875822
gene-Tuba1a	305.2	204.928	305.2	204.928	0.56629	0.0218886	0.878853
gene-Cartpt	31.9347	13.9759	31.9347	13.9759	1.17696	0.0222191	0.881867
gene-Cxcl10	32.5547	14.0275	32.5547	14.0275	1.19932	0.0222191	0.881867
gene-Manbal	14.3132	32.1215	14.3132	32.1215	-1.16726	0.0222191	0.881867
gene-Syne3	13.9257	31.5882	13.9257	31.5882	-1.18245	0.0222191	0.881867
gene-Tmem205	13.9431	31.5302	13.9431	31.5302	-1.17803	0.0222191	0.881867
gene-Mogat1	15.6949	35.0588	15.6949	35.0588	-1.16118	0.0229474	0.907376
gene-Aipl1	56.3725	30.1712	56.3725	30.1712	0.891016	0.0230463	0.907376
gene-Oasl2	56.2055	30.2197	56.2055	30.2197	0.884436	0.0230463	0.907376
gene-Dnajb9	72.1756	40.5801	72.1756	40.5801	0.820756	0.023072	0.907376
gene-Mmp12	17.047	4.69351	17.047	4.69351	1.82548	0.0231566	0.908633
gene-Vasn	54.9695	92.1789	54.9695	92.1789	-0.752531	0.0232644	0.910791
gene-Cuedc2	18.063	38.2128	18.063	38.2128	-1.0838	0.0233933	0.913769
gene-Lgals3	69.6526	39.1105	69.6526	39.1105	0.822563	0.0235072	0.914901
gene-Drap1	59.8636	98.4213	59.8636	98.4213	-0.72416	0.0235904	0.914901
gene-Tbca	20.3387	40.9015	20.3387	40.9015	-1.01151	0.0236259	0.914901
gene-Fxyd5	44.0301	22.1262	44.0301	22.1262	0.980674	0.0236976	0.914901
gene-Uqcrfs1	46.6103	78.6936	46.6103	78.6936	-0.762067	0.0237765	0.914901
gene-Aip-2	10.5587	27.2578	10.5587	27.2578	-1.36585	0.023845	0.914901
gene-Ncam1	27.3259	10.8897	27.3259	10.8897	1.30942	0.023845	0.914901
gene-Cryaa	563.553	392.465	563.553	392.465	0.51379	0.0239279	0.914901
gene-Slc22a17	69.7271	112.461	69.7271	112.461	-0.696695	0.0239876	0.914901
gene-Tmsb4x	885.519	624.782	885.519	624.782	0.495026	0.0240827	0.914901
gene-Tubb4b	100.32	155.009	100.32	155.009	-0.635162	0.0241449	0.914901
gene-Cdr2	146.725	218.498	146.725	218.498	-0.582151	0.0241678	0.914901
gene-Cox8a	329.481	470.883	329.481	470.883	-0.523065	0.0241727	0.914901
gene-Alox12e	8.70902	1.2274	8.70902	1.2274	2.69991	0.0246349	0.914901
gene-Cyp4a12b	8.80381	0.570692	8.80381	0.570692	3.67467	0.0246349	0.914901
gene-Dsc2	8.63042	1.19465	8.63042	1.19465	2.7224	0.0246349	0.914901
gene-Gabrr1	8.81231	1.4452	8.81231	1.4452	2.50121	0.0246349	0.914901
gene-Gm9573-2	8.90327	1.02067	8.90327	1.02067	2.97069	0.0246349	0.914901
gene-Serpinb11	9.43147	0.828449	9.43147	0.828449	3.31777	0.0246349	0.914901
gene-Trim29	8.82798	0.968662	8.82798	0.968662	3.02566	0.0246349	0.914901
gene-Ranbp1-2	21.6147	8.18155	21.6147	8.18155	1.38004	0.0246357	0.914901
gene-Trappc6a	7.61122	22.0765	7.61122	22.0765	-1.52893	0.0246357	0.914901
gene-Itm2c	93.5446	144.873	93.5446	144.873	-0.638427	0.0246594	0.914901
gene-Ifi27	83.7016	130.18	83.7016	130.18	-0.644464	0.0246941	0.914901
gene-Atp5l	106.476	162.918	106.476	162.918	-0.621085	0.0249521	0.92248
gene-Hspa1b-2	15.3488	4.03632	15.3488	4.03632	1.88681	0.0250426	0.923846
gene-Enho	12.7755	29.9918	12.7755	29.9918	-1.23114	0.0251301	0.925098
gene-Ntn4	54.2693	89.6458	54.2693	89.6458	-0.730837	0.0252087	0.926018
gene-Mif	322.755	459.482	322.755	459.482	-0.517463	0.0253599	0.929592
gene-Snx3	104.451	64.2441	104.451	64.2441	0.692069	0.0256342	0.937658
gene-Cops9	51.759	87.0373	51.759	87.0373	-0.756459	0.0257956	0.941568
gene-Akr1a1	225.664	326.06	225.664	326.06	-0.538769	0.0258573	0.941828
gene-Scoc	64.5283	35.9753	64.5283	35.9753	0.832675	0.026396	0.951005
gene-Mgll	100.435	153.462	100.435	153.462	-0.619043	0.0264617	0.951005
gene-Fahd2a	2.7558	13.1017	2.7558	13.1017	-2.20676	0.0264707	0.951005
gene-Itgam	12.6935	3.45667	12.6935	3.45667	1.83165	0.0264707	0.951005
gene-Sgip1	12.9241	2.6642	12.9241	2.6642	2.21819	0.0264707	0.951005
gene-Tacstd2	12.5817	2.55097	12.5817	2.55097	2.23963	0.0264707	0.951005
gene-Tmem242	22.9144	44.7947	22.9144	44.7947	-0.971271	0.0264948	0.951005
gene-Tbc1d1	108.185	164.374	108.185	164.374	-0.610972	0.0267025	0.951834
gene-Bend6	11.2484	2.32414	11.2484	2.32414	2.20751	0.0267805	0.951834
gene-Gng3	10.8564	1.54744	10.8564	1.54744	2.70732	0.0267805	0.951834
gene-Serpinb3a	10.6112	1.70465	10.6112	1.70465	2.54511	0.0267805	0.951834
gene-Hnrnpa2b1	187.606	272.827	187.606	272.827	-0.548039	0.0267936	0.951834
gene-H2-Aa	80.3958	126.105	80.3958	126.105	-0.656668	0.0268941	0.953444
gene-Fkbp4	70.1697	111.58	70.1697	111.58	-0.67626	0.0269762	0.954392
gene-Nr1d1	81.3267	48.0394	81.3267	48.0394	0.749936	0.0270464	0.95492
gene-S100a6	88.3213	136.516	88.3213	136.516	-0.635564	0.0272892	0.961526
gene-Rps23	215.397	310.981	215.397	310.981	-0.53763	0.0274981	0.966915
gene-Pcp2	20.5286	7.07395	20.5286	7.07395	1.51257	0.0276789	0.968511
gene-Ripor1	20.159	7.37297	20.159	7.37297	1.4278	0.0276789	0.968511
gene-Gldc	46.077	77.6552	46.077	77.6552	-0.759492	0.0277118	0.968511
gene-H2-D1-3	29.8788	54.8194	29.8788	54.8194	-0.880863	0.0280176	0.977218
gene-Cox6a2	185.962	123.041	185.962	123.041	0.587317	0.0283635	0.986736
gene-Arhgef3	44.2287	75.0095	44.2287	75.0095	-0.768464	0.0284047	0.986736
gene-Kcnb1	27.6369	12.0725	27.6369	12.0725	1.17851	0.0285161	0.988614
gene-Slc7a10	64.0315	102.597	64.0315	102.597	-0.687128	0.0290165	1
gene-Tmc6	13.8691	30.5626	13.8691	30.5626	-1.14084	0.0294307	1
gene-Zfp414	30.6889	13.7473	30.6889	13.7473	1.14337	0.0294307	1
gene-Sema3b	52.0223	85.4195	52.0223	85.4195	-0.722129	0.0297113	1
gene-Guca1b-2	42.8599	22.1194	42.8599	22.1194	0.942362	0.0297718	1
gene-Timm17a	22.4885	43.2865	22.4885	43.2865	-0.94892	0.0297718	1
gene-H1f0	57.6312	92.9374	57.6312	92.9374	-0.69627	0.0297852	1
gene-Lsm4	20.4479	39.935	20.4479	39.935	-0.969443	0.0300003	1
gene-Cplx4	37.488	17.964	37.488	17.964	1.0481	0.030067	1
gene-Mvb12a	18.1125	37.0066	18.1125	37.0066	-1.03376	0.030067	1
gene-Cd74	229.034	154.283	229.034	154.283	0.561546	0.0303563	1
gene-Edn3	31.0878	56.3145	31.0878	56.3145	-0.862603	0.0305206	1
gene-Timp1	23.4974	8.81865	23.4974	8.81865	1.39324	0.0306351	1
gene-Basp1	202.33	291.381	202.33	291.381	-0.533982	0.0307809	1
gene-Nme2	73.3385	114.804	73.3385	114.804	-0.653698	0.0308854	1
gene-1810009A15Rik	6.03716	18.2146	6.03716	18.2146	-1.5814	0.0310526	1
gene-Ifi207	18.3518	6.35433	18.3518	6.35433	1.50384	0.0310526	1
gene-Pigyl	5.55383	18.1995	5.55383	18.1995	-1.69805	0.0310526	1
gene-Saraf	67.7987	107.896	67.7987	107.896	-0.677374	0.0310961	1
gene-Efemp1	53.3948	29.3116	53.3948	29.3116	0.854427	0.0311996	1
gene-Srrm1	52.8348	29.1933	52.8348	29.1933	0.845064	0.0311996	1
gene-Map4	63.2979	35.4604	63.2979	35.4604	0.825679	0.0314496	1
gene-Atp5mpl	79.6043	122.709	79.6043	122.709	-0.631583	0.0319328	1
gene-Myoc	122.598	181.314	122.598	181.314	-0.572128	0.0321864	1
gene-H2-D1-2	34.4773	59.9294	34.4773	59.9294	-0.803441	0.0322731	1
gene-Vegfa	133.111	196.622	133.111	196.622	-0.570408	0.0322973	1
gene-Cox7a1	10.8304	25.9692	10.8304	25.9692	-1.26008	0.0324684	1
gene-Plin3	25.0779	46.6214	25.0779	46.6214	-0.899296	0.0324925	1
gene-Rpl18a	383.195	268.087	383.195	268.087	0.507119	0.0325336	1
gene-Ndfip1	147.88	215.862	147.88	215.862	-0.553354	0.0325662	1
gene-Ghitm	117.422	174.615	117.422	174.615	-0.580023	0.032585	1
gene-Htra1	74.3864	43.6022	74.3864	43.6022	0.760888	0.0331742	1
gene-Ccdc24	29.1028	12.96	29.1028	12.96	1.15142	0.0335099	1
gene-Papss1	21.4134	40.4487	21.4134	40.4487	-0.921657	0.033558	1
gene-Alox15	6.21514	0.212634	6.21514	0.212634	4.2245	0.0336166	1
gene-Cdr1	6.4477	0.381481	6.4477	0.381481	3.69092	0.0336166	1
gene-Lsm4-2	5.65311	0	5.65311	0	5.52666	0.0336166	1
gene-Pof1b	5.52109	0.468987	5.52109	0.468987	3.24163	0.0336166	1
gene-Ubap2l	64.4324	37.2	64.4324	37.2	0.782401	0.033817	1
gene-Dbp	78.0743	121.104	78.0743	121.104	-0.640556	0.0341156	1
gene-Eif4h	41.8164	71.1353	41.8164	71.1353	-0.772765	0.0341522	1
gene-Slc6a20a	152.365	221.102	152.365	221.102	-0.544867	0.0343592	1
gene-Cacna1f	15.8247	5.00961	15.8247	5.00961	1.62727	0.0347041	1
gene-Cacna2d4	15.6382	5.33145	15.6382	5.33145	1.52259	0.0347041	1
gene-H4c8	4.95646	15.8881	4.95646	15.8881	-1.66386	0.0347041	1
gene-Map2	16.1809	5.42828	16.1809	5.42828	1.54604	0.0347041	1
gene-Spc25	15.8663	5.11453	15.8663	5.11453	1.60185	0.0347041	1
gene-Cenpb	35.2339	61.2253	35.2339	61.2253	-0.803034	0.0347902	1
gene-2310011J03Rik	7.99741	20.8844	7.99741	20.8844	-1.37903	0.0348449	1
gene-Slc12a5	21.0144	8.46804	21.0144	8.46804	1.29072	0.0348449	1
gene-Mapre3	48.1718	26.1878	48.1718	26.1878	0.86813	0.0356793	1
gene-Tsen34	33.5613	57.3737	33.5613	57.3737	-0.779406	0.0357983	1
gene-Cpxm2	136.964	200.76	136.964	200.76	-0.55931	0.0358245	1
gene-Lrp1	111.971	166.812	111.971	166.812	-0.582619	0.0358321	1
gene-Cox4i1	245.421	345.955	245.421	345.955	-0.503166	0.0361605	1
gene-Adh5	48.2936	79.2196	48.2936	79.2196	-0.720615	0.036294	1
gene-Psmd4	30.8911	55.3204	30.8911	55.3204	-0.846086	0.0368375	1
gene-Tfg	55.0403	31.2921	55.0403	31.2921	0.804176	0.0368375	1
gene-Car14	356.92	494.197	356.92	494.197	-0.477404	0.0370503	1
gene-Pex6	10.2702	23.4629	10.2702	23.4629	-1.19012	0.0370978	1
gene-Idh3g	83.652	50.4596	83.652	50.4596	0.719812	0.0371962	1
gene-Guca1b	42.2103	21.9978	42.2103	21.9978	0.9283	0.0372707	1
gene-Yipf1	22.2959	42.1199	22.2959	42.1199	-0.921961	0.0372707	1
gene-Slc20a2	58.8282	94.1299	58.8282	94.1299	-0.685044	0.0375445	1
gene-Mrpl34	19.9778	39.2612	19.9778	39.2612	-0.978318	0.0379493	1
gene-Fam169a	27.0248	12.1479	27.0248	12.1479	1.13746	0.0383018	1
gene-Amph	13.5758	3.89197	13.5758	3.89197	1.76219	0.0384743	1
gene-Glipr1	13.7378	3.96591	13.7378	3.96591	1.75282	0.0384743	1
gene-Gps2-2	13.6727	4.05572	13.6727	4.05572	1.71471	0.0384743	1
gene-Smn1-2	14.2773	4.36024	14.2773	4.36024	1.67513	0.0384743	1
gene-Praf2	35.7841	18.043	35.7841	18.043	0.974933	0.0384848	1
gene-Dusp6	95.3463	142.666	95.3463	142.666	-0.588821	0.0386181	1
gene-Gnb5	66.3835	38.6226	66.3835	38.6226	0.771389	0.038765	1
gene-Tbc1d2	27.4632	49.3506	27.4632	49.3506	-0.850699	0.0389822	1
gene-Hint1	52.4255	83.4147	52.4255	83.4147	-0.676801	0.0392359	1
gene-Eif3k	60.4924	94.4817	60.4924	94.4817	-0.650256	0.0393792	1
gene-Ankrd33	18.8436	6.55245	18.8436	6.55245	1.49829	0.0397031	1
gene-Klhl21	7.52339	18.6142	7.52339	18.6142	-1.3008	0.0397031	1
gene-Cyhr1	32.4548	56.34	32.4548	56.34	-0.801415	0.0397958	1
gene-Pi16	55.3553	88.1782	55.3553	88.1782	-0.678536	0.0399847	1
gene-Wdr91	24.7606	45.9436	24.7606	45.9436	-0.896503	0.0400644	1
gene-Dazap2	129.753	84.5717	129.753	84.5717	0.608726	0.0401185	1
gene-Hsbp1	114.541	73.5274	114.541	73.5274	0.630583	0.0401811	1
gene-Tlcd4	139.04	201.438	139.04	201.438	-0.542492	0.0403434	1
gene-Cox7b	65.7593	102.373	65.7593	102.373	-0.645631	0.0404931	1
gene-Rps10	160.763	107.891	160.763	107.891	0.566766	0.0407998	1
gene-Selenom	45.006	73.7528	45.006	73.7528	-0.719065	0.0410173	1
gene-Psme2	29.778	53.2661	29.778	53.2661	-0.844346	0.0410741	1
gene-Krt18	236.236	330.72	236.236	330.72	-0.493219	0.0411022	1
gene-Ptges	23.2785	43.369	23.2785	43.369	-0.902117	0.0411278	1
gene-Aip	11.5884	3.47621	11.5884	3.47621	1.69372	0.0419754	1
gene-Cacng7-2	11.8617	2.87335	11.8617	2.87335	1.99134	0.0419754	1
gene-Celf4	11.8909	2.71262	11.8909	2.71262	2.07435	0.0419754	1
gene-Chga	12.3967	3.40102	12.3967	3.40102	1.82044	0.0419754	1
gene-Diras2	11.6651	3.06425	11.6651	3.06425	1.87843	0.0419754	1
gene-Pdzk1ip1	11.6719	3.39147	11.6719	3.39147	1.73834	0.0419754	1
gene-Phyhipl	11.775	2.98734	11.775	2.98734	1.92703	0.0419754	1
gene-Col18a1	56.2502	88.8643	56.2502	88.8643	-0.666617	0.0420064	1
gene-Chchd1	21.5389	40.1698	21.5389	40.1698	-0.903323	0.0421421	1
gene-Slc12a4	21.3863	39.8347	21.3863	39.8347	-0.901474	0.0421421	1
gene-Cd151	43.1437	70.7517	43.1437	70.7517	-0.720028	0.0424524	1
gene-Cadm4	9.16803	21.7801	9.16803	21.7801	-1.24503	0.0425388	1
gene-Csf1r	70.6311	108.097	70.6311	108.097	-0.621115	0.0426935	1
gene-Nrl	64.5572	38.3792	64.5572	38.3792	0.740313	0.0427944	1
gene-Nr2e3	37.3848	18.7412	37.3848	18.7412	0.983447	0.043063	1
gene-Atp5h	189.112	266.841	189.112	266.841	-0.50452	0.0432531	1
gene-Alox12e-2	8.01724	0.584773	8.01724	0.584773	3.51271	0.0433314	1
gene-Cmah	7.71178	1.10604	7.71178	1.10604	2.66279	0.0433314	1
gene-Rgs20	8.00909	1.31741	8.00909	1.31741	2.48785	0.0433314	1
gene-Spsb2	1.47049	7.55362	1.47049	7.55362	-2.27452	0.0433314	1
gene-St6galnac1	7.77993	1.164	7.77993	1.164	2.6089	0.0433314	1
gene-Rgcc	10.8758	25.2284	10.8758	25.2284	-1.21257	0.0439575	1
gene-Wfikkn2	10.5822	25.4204	10.5822	25.4204	-1.26248	0.0439575	1
gene-AI661453	9.75855	2.38964	9.75855	2.38964	1.96687	0.0443061	1
gene-Cadps	9.77068	2.27006	9.77068	2.27006	2.03894	0.0443061	1
gene-Pcdh15	9.8033	1.72107	9.8033	1.72107	2.41935	0.0443061	1
gene-Rit2	9.5408	1.67833	9.5408	1.67833	2.41449	0.0443061	1
gene-Sphkap	9.9943	2.47629	9.9943	2.47629	1.95199	0.0443061	1
gene-Tmem145	9.82071	1.85475	9.82071	1.85475	2.321	0.0443061	1
gene-Psap	1220.22	1630.05	1220.22	1630.05	-0.4258	0.0448112	1
gene-Pcbp3	64.9508	39.071	64.9508	39.071	0.723373	0.0456023	1
gene-Cox5a	55.5565	86.7072	55.5565	86.7072	-0.649077	0.0456147	1
gene-Hnrnpa0	21.6312	41.3522	21.6312	41.3522	-0.938915	0.0464848	1
gene-Ldb3	40.8369	22.0803	40.8369	22.0803	0.875353	0.0464848	1
gene-Tmem38a	21.7797	41.1673	21.7797	41.1673	-0.922655	0.0464848	1
gene-Psmc3	49.6782	79.984	49.6782	79.984	-0.69377	0.0466186	1
gene-Stra6	362.234	493.955	362.234	493.955	-0.455383	0.0470624	1
gene-Atp5o	127.903	184.356	127.903	184.356	-0.535067	0.0472245	1
gene-Tmbim6	256.17	352.807	256.17	352.807	-0.469643	0.0474842	1
gene-Cited2	48.3543	26.9763	48.3543	26.9763	0.830977	0.0475429	1
gene-Rpl3	189.104	264.946	189.104	264.946	-0.494305	0.0481204	1
gene-Ccnd1	58.9549	92.1728	58.9549	92.1728	-0.651676	0.0483029	1
gene-Eif5a-2	40.1199	65.5633	40.1199	65.5633	-0.714871	0.0484745	1
gene-Cadm1	20.2414	8.37294	20.2414	8.37294	1.25303	0.048953	1
gene-Esrra	8.11299	19.7826	8.11299	19.7826	-1.28093	0.048953	1
gene-Lilr4b	19.7496	8.02284	19.7496	8.02284	1.27846	0.048953	1
gene-Ranbp1	19.6981	7.64029	19.6981	7.64029	1.3441	0.048953	1
gene-Itpkb	17.6164	34.9024	17.6164	34.9024	-0.989379	0.0490435	1
gene-Mrpl12	18.1396	34.8447	18.1396	34.8447	-0.945072	0.0490435	1
gene-Ahsa1	35.3446	58.72	35.3446	58.72	-0.738372	0.049172	1
gene-Gpr146	25.52	45.0186	25.52	45.0186	-0.823871	0.0492331	1
gene-Renbp	25.0468	45.2317	25.0468	45.2317	-0.857537	0.0492331	1
gene-Psmb1	67.7386	103.908	67.7386	103.908	-0.624374	0.0493783	1
gene-Rpl10a	42.8271	69.7385	42.8271	69.7385	-0.709853	0.0494342	1
gene-Atp5d	109.203	158.603	109.203	158.603	-0.54595	0.0494773	1
gene-Cst3	4312.01	5681.82	4312.01	5681.82	-0.406045	0.0495964	1
gene-Slco1a4	71.0483	107.883	71.0483	107.883	-0.609778	0.0496407	1
gene-Egln2	16.4129	31.7498	16.4129	31.7498	-0.954652	0.0501032	1
gene-H2aj	15.8531	32.3063	15.8531	32.3063	-1.0293	0.0501032	1
gene-Stard13	16.1603	31.5399	16.1603	31.5399	-0.967327	0.0501032	1
gene-Ank2	22.6168	9.59695	22.6168	9.59695	1.21804	0.0506662	1
gene-Ssna1	10.444	22.8702	10.444	22.8702	-1.12948	0.0506662	1
gene-Eif1	128.348	183.513	128.348	183.513	-0.523452	0.0507537	1
gene-Lilrb4a	28.9683	13.5647	28.9683	13.5647	1.0796	0.0508682	1
gene-Echs1	33.2537	55.9879	33.2537	55.9879	-0.757444	0.0511323	1
gene-Inpp5k	396.158	535.581	396.158	535.581	-0.442968	0.0513861	1
gene-Kcnab2	15.4927	5.29736	15.4927	5.29736	1.51826	0.0516117	1
gene-Napb	14.9249	5.08121	14.9249	5.08121	1.52352	0.0516117	1
gene-Rundc3a	15.0251	4.99108	15.0251	4.99108	1.55829	0.0516117	1
gene-Fam13a	75.3279	113.165	75.3279	113.165	-0.594416	0.0517233	1
gene-Rpl36a	84.301	124.992	84.301	124.992	-0.575573	0.0520632	1
gene-Npr1	20.7725	38.4419	20.7725	38.4419	-0.89206	0.0527116	1
gene-BC004004	31.1155	53.2834	31.1155	53.2834	-0.781684	0.0532188	1
gene-Ctsf	31.3863	52.7721	31.3863	52.7721	-0.755355	0.0532188	1
gene-Use1	39.1299	63.5372	39.1299	63.5372	-0.705605	0.0535234	1
gene-Npc2	85.4941	125.552	85.4941	125.552	-0.561771	0.0537923	1
gene-Hba-a1	535.418	392.482	535.418	392.482	0.439858	0.0538601	1
gene-Mrps6	52.8036	83.2777	52.8036	83.2777	-0.66409	0.0539786	1
gene-Cltrn	215.478	297.291	215.478	297.291	-0.472163	0.0543301	1
gene-Rpl22l1	18.737	36.0407	18.737	36.0407	-0.947159	0.0544345	1
gene-Yap1	34.2358	56.9257	34.2358	56.9257	-0.739521	0.0546473	1
gene-Edf1	89.656	130.757	89.656	130.757	-0.551836	0.0555177	1
gene-Atp1a1	198.149	273.823	198.149	273.823	-0.47446	0.0559287	1
gene-Gstt3	17.1691	32.6609	17.1691	32.6609	-0.930812	0.05607	1
gene-Ttc3	33.0369	16.4661	33.0369	16.4661	0.9911	0.05607	1
Mus_musculus_newGene_2777	18.054	7.3273	18.054	7.3273	1.27855	0.0565323	1
gene-Ntng2	18.2185	6.87803	18.2185	6.87803	1.38126	0.0565323	1
gene-Rph3a	18.0795	7.22488	18.0795	7.22488	1.30054	0.0565323	1
gene-Sema3c	105.342	151.704	105.342	151.704	-0.533713	0.0567532	1
gene-Gstp1	102.164	147.591	102.164	147.591	-0.538234	0.0568626	1
gene-Gpam	75.5129	111.754	75.5129	111.754	-0.572809	0.0574502	1
gene-Psmb10	14.9404	30.2367	14.9404	30.2367	-1.01903	0.0575192	1
gene-Rab3a-2	29.9799	14.7358	29.9799	14.7358	1.01048	0.0575192	1
gene-Prdx1	143.507	201.535	143.507	201.535	-0.497599	0.0576638	1
gene-Kif1c	22.1412	39.7954	22.1412	39.7954	-0.850292	0.0577496	1
gene-Slc2a12	22.332	39.6359	22.332	39.6359	-0.832209	0.0577496	1
gene-Mfap5	27.0075	47.2469	27.0075	47.2469	-0.812042	0.0577925	1
gene-Syngr1	26.8657	47.3288	26.8657	47.3288	-0.822095	0.0577925	1
gene-Bdh2	46.2448	72.4913	46.2448	72.4913	-0.65515	0.0580232	1
gene-Tmem72	45.8572	72.6093	45.8572	72.6093	-0.669604	0.0580232	1
gene-Hadhb	34.679	57.3709	34.679	57.3709	-0.732242	0.0582347	1
gene-Pgk1	131.325	185.953	131.325	185.953	-0.509441	0.0583558	1
gene-Ndufb8	49.6046	76.9549	49.6046	76.9549	-0.640293	0.0584761	1
gene-Mtx2	13.0889	26.6281	13.0889	26.6281	-1.02565	0.0586261	1
gene-Gad1	13.314	3.7367	13.314	3.7367	1.79123	0.0586286	1
gene-Krt80	12.953	4.40256	12.953	4.40256	1.52243	0.0586286	1
gene-Lpcat4	13.4562	4.31472	13.4562	4.31472	1.60516	0.0586286	1
gene-Ndrg2-2	4.01616	13.1168	4.01616	13.1168	-1.68489	0.0586286	1
gene-Tinagl1-2	4.02354	13.3796	4.02354	13.3796	-1.71068	0.0586286	1
gene-1190005I06Rik	8.69132	20.7476	8.69132	20.7476	-1.25134	0.0586665	1
gene-Il18bp	21.2725	8.89789	21.2725	8.89789	1.2378	0.0586665	1
gene-Myh3	21.5394	9.11559	21.5394	9.11559	1.22129	0.0586665	1
gene-Nat8f1	9.10895	20.6405	9.10895	20.6405	-1.17715	0.0586665	1
gene-Wasf3	21.2459	8.50287	21.2459	8.50287	1.30059	0.0586665	1
gene-Cd47	24.0964	11.3405	24.0964	11.3405	1.07099	0.0591425	1
gene-Hif1a	105.053	69.9152	105.053	69.9152	0.578523	0.0595361	1
gene-Rcc2	19.9601	36.5577	19.9601	36.5577	-0.876995	0.0599781	1
gene-Rapgef3	25.2745	43.7523	25.2745	43.7523	-0.796703	0.0602847	1
gene-Actg1	776.615	579.393	776.615	579.393	0.414519	0.0605789	1
gene-Luc7l3	78.1759	49.3869	78.1759	49.3869	0.653209	0.06131	1
gene-Nme1	27.9322	47.6895	27.9322	47.6895	-0.77711	0.0622184	1
gene-Rsrc2	48.5849	27.7045	48.5849	27.7045	0.799567	0.0622184	1
gene-Rpl38	160.928	111.27	160.928	111.27	0.523795	0.0626886	1
gene-Impdh1	40.799	22.6056	40.799	22.6056	0.840286	0.06291	1
gene-Psip1	41.3418	23.2358	41.3418	23.2358	0.819842	0.06291	1
gene-Sod3	40.8996	23.2737	40.8996	23.2737	0.802036	0.06291	1
gene-Tomm5	23.1171	40.8477	23.1171	40.8477	-0.825945	0.06291	1
gene-Serf2	42.105	66.4594	42.105	66.4594	-0.664957	0.0632592	1
gene-Ndufs6	31.1968	52.2656	31.1968	52.2656	-0.750174	0.0636857	1
gene-Rogdi	74.8093	47.9484	74.8093	47.9484	0.632344	0.0639876	1
gene-Cnbp	97.1622	140.009	97.1622	140.009	-0.534538	0.0640249	1
gene-Fez2	69.2131	102.895	69.2131	102.895	-0.579258	0.064056	1
gene-Serp1	51.3795	78.5076	51.3795	78.5076	-0.618474	0.0641843	1
gene-Oat	112.942	160.585	112.942	160.585	-0.51533	0.0642327	1
gene-Ivd	25.9711	45.2542	25.9711	45.2542	-0.806227	0.0651021	1
gene-Slc45a2	26.1433	45.0139	26.1433	45.0139	-0.789079	0.0651021	1
gene-Agtpbp1	15.8131	6.08362	15.8131	6.08362	1.35219	0.0654974	1
gene-Echdc2	5.73029	15.9184	5.73029	15.9184	-1.46211	0.0654974	1
gene-Smim12	6.43774	15.4722	6.43774	15.4722	-1.25687	0.0654974	1
gene-Galnt10	36.9673	60.33	36.9673	60.33	-0.712781	0.065606	1
Mus_musculus_newGene_1632	4.6095	0.282288	4.6095	0.282288	3.53237	0.0656324	1
Mus_musculus_newGene_4984	4.79185	0.474971	4.79185	0.474971	3.02765	0.0656324	1
Mus_musculus_newGene_6168	0.376317	5.03526	0.376317	5.03526	-3.37061	0.0656324	1
gene-Ifi47-4	0.457218	4.56059	0.457218	4.56059	-3.01569	0.0656324	1
gene-Msi2-2	0.364861	4.98142	0.364861	4.98142	-3.3888	0.0656324	1
gene-Rab11b-4	5.23376	0.009621	5.23376	0.009621	5.31071	0.0656324	1
gene-Serpinb5	4.65795	0.164483	4.65795	0.164483	4.04014	0.0656324	1
gene-Tmem254a	0	5.07185	0	5.07185	-5.38158	0.0656324	1
gene-Tprg	4.86819	0.421983	4.86819	0.421983	3.18336	0.0656324	1
gene-Zfp750	4.70303	0.185316	4.70303	0.185316	3.95329	0.0656324	1
gene-Psmd6	21.0554	38.263	21.0554	38.263	-0.865946	0.0656553	1
Mus_musculus_newGene_4957	11.3902	2.51526	11.3902	2.51526	2.11696	0.0660007	1
gene-Angptl4	2.80919	11.1405	2.80919	11.1405	-1.94872	0.0660007	1
gene-Cacnb2	11.1272	3.07481	11.1272	3.07481	1.80629	0.0660007	1
gene-Celf3	10.7306	2.71924	10.7306	2.71924	1.92449	0.0660007	1
gene-Dnm3	10.6585	2.98948	10.6585	2.98948	1.78392	0.0660007	1
gene-Mall	11.1479	2.57705	11.1479	2.57705	2.05291	0.0660007	1
gene-Ppp1r37	40.1114	63.9257	40.1114	63.9257	-0.678753	0.0661973	1
gene-Vti1b	40.3542	64.0622	40.3542	64.0622	-0.673143	0.0661973	1
gene-Rack1	150.111	208.199	150.111	208.199	-0.479654	0.0662359	1
gene-Gsta3	28.286	13.6535	28.286	13.6535	1.03603	0.0663279	1
gene-Ly86	28.4901	13.736	28.4901	13.736	1.03774	0.0663279	1
gene-Sgk1	346.564	463.203	346.564	463.203	-0.426447	0.0665243	1
gene-Rnf181-2	28.6534	48.387	28.6534	48.387	-0.761388	0.0667299	1
gene-Slc2a1	323.66	433.284	323.66	433.284	-0.42875	0.0667716	1
gene-Pigt	72.0113	45.8409	72.0113	45.8409	0.642119	0.0668785	1
gene-Gtf2i	61.3161	91.2972	61.3161	91.2972	-0.581388	0.0669021	1
gene-Atp5pb	131.346	183.993	131.346	183.993	-0.493933	0.0670011	1
Mus_musculus_newGene_2767	24.8645	11.5197	24.8645	11.5197	1.09365	0.0678932	1
gene-Churc1	11.9007	24.8615	11.9007	24.8615	-1.06303	0.0678932	1
gene-Mpc2	31.7402	52.656	31.7402	52.656	-0.736071	0.067924	1
gene-Atp5k	23.8901	42.1656	23.8901	42.1656	-0.824422	0.0681784	1
gene-Ltbr	24.4207	42.1245	24.4207	42.1245	-0.791493	0.0681784	1
gene-Bsg	1376.69	1788.6	1376.69	1788.6	-0.385652	0.068179	1
gene-Cryz	8.1354	18.9226	8.1354	18.9226	-1.2133	0.0682606	1
gene-Sap130	18.6325	8.36679	18.6325	8.36679	1.13535	0.0682606	1
Mus_musculus_newGene_13075	19.3242	35.0437	19.3242	35.0437	-0.862598	0.0684938	1
gene-Atxn2	34.6363	19.0707	34.6363	19.0707	0.848678	0.0684938	1
gene-Laptm5	22.3332	9.79881	22.3332	9.79881	1.17029	0.068727	1
gene-Rilpl2	9.67267	22.4314	9.67267	22.4314	-1.21101	0.068727	1
gene-Coa3	35.0812	57.1861	35.0812	57.1861	-0.711023	0.0687827	1
gene-Rhoc	67.9621	100.782	67.9621	100.782	-0.575616	0.0689749	1
gene-Uqcr10	100.532	143.075	100.532	143.075	-0.516641	0.0693385	1
gene-R3hdm2	61.1205	37.8604	61.1205	37.8604	0.681119	0.0693803	1
gene-Scp2	58.7354	89.0465	58.7354	89.0465	-0.607332	0.0697261	1
gene-Plekhb2	110.201	155.766	110.201	155.766	-0.506824	0.0697833	1
gene-Zwint	77.3077	49.5487	77.3077	49.5487	0.632416	0.0701183	1
gene-Rpl15	78.6108	113.249	78.6108	113.249	-0.534044	0.0702504	1
gene-Ctss	191.708	136.846	191.708	136.846	0.477924	0.0708234	1
gene-Rnf181	29.6733	49.6369	29.6733	49.6369	-0.747847	0.0713183	1
gene-Chrac1	17.1713	31.9092	17.1713	31.9092	-0.897165	0.0713755	1
gene-Tmem208	17.3951	31.651	17.3951	31.651	-0.866945	0.0713755	1
gene-Rpl30	201.221	145.044	201.221	145.044	0.463892	0.0726713	1
gene-Sqstm1	145.284	200.014	145.284	200.014	-0.468941	0.0726713	1
gene-AA467197-2	8.58752	2.36735	8.58752	2.36735	1.79778	0.0727117	1
gene-Iqsec3	9.32753	2.34259	9.32753	2.34259	1.9298	0.0727117	1
gene-Kcnip4	8.92007	1.60798	8.92007	1.60798	2.37617	0.0727117	1
gene-Lactbl1	9.50327	2.44219	9.50327	2.44219	1.89927	0.0727117	1
gene-Ocm	8.9462	1.87896	8.9462	1.87896	2.17069	0.0727117	1
gene-Scgn	8.77107	1.7831	8.77107	1.7831	2.21329	0.0727117	1
gene-Ecm1	58.5766	36.3746	58.5766	36.3746	0.677481	0.0728357	1
gene-Arhgef18	42.3047	65.9323	42.3047	65.9323	-0.646683	0.0733973	1
gene-Ptgis	41.9092	65.6256	41.9092	65.6256	-0.653482	0.0733973	1
gene-Txnip	73.1736	106.522	73.1736	106.522	-0.549038	0.0733992	1
gene-Tes	69.982	102.569	69.982	102.569	-0.558769	0.0738677	1
gene-Ifi204	29.4246	14.4631	29.4246	14.4631	1.01034	0.0742126	1
gene-Lrit1	28.6461	14.7056	28.6461	14.7056	0.948038	0.0742126	1
gene-Ogfr	14.6281	29.2048	14.6281	29.2048	-0.999357	0.0742126	1
gene-Capg	36.443	20.2218	36.443	20.2218	0.837762	0.0749032	1
gene-Fap	61.6251	90.606	61.6251	90.606	-0.563201	0.0752286	1
gene-Akr1b7	6.7117	1.21777	6.7117	1.21777	2.34047	0.0757931	1
gene-Alox15-2	7.00125	0.537301	7.00125	0.537301	3.42036	0.0757931	1
gene-Bpifb1	6.97614	1.3449	6.97614	1.3449	2.26468	0.0757931	1
gene-Cacng3	6.57054	1.16142	6.57054	1.16142	2.37225	0.0757931	1
gene-Chrnb3	7.06011	0.864265	7.06011	0.864265	2.8531	0.0757931	1
gene-Fgfbp1	7.06448	0.979711	7.06448	0.979711	2.69468	0.0757931	1
gene-Gabra1	6.85056	0.725769	6.85056	0.725769	3.02807	0.0757931	1
gene-Grm6	6.87528	1.3215	6.87528	1.3215	2.26721	0.0757931	1
gene-Il1rn	6.7005	0.932226	6.7005	0.932226	2.68314	0.0757931	1
gene-Myadm	7.4923	0.783949	7.4923	0.783949	3.05957	0.0757931	1
gene-Rasgrf1	7.48394	1.23975	7.48394	1.23975	2.47143	0.0757931	1
gene-Vstm2b	7.07453	1.29859	7.07453	1.29859	2.33073	0.0757931	1
gene-Grina	199.728	143.659	199.728	143.659	0.466979	0.0759539	1
gene-Tab2	51.1052	31.0258	51.1052	31.0258	0.709691	0.0759757	1
gene-Tmed9	31.5004	51.1043	31.5004	51.1043	-0.703918	0.0759757	1
gene-Bex2	14.3035	5.12167	14.3035	5.12167	1.45151	0.0760833	1
gene-Chn1	13.9604	5.29719	13.9604	5.29719	1.36932	0.0760833	1
gene-Dgcr6-2	4.60654	13.5763	4.60654	13.5763	-1.54185	0.0760833	1
gene-Dgcr6-3	4.75349	13.744	4.75349	13.744	-1.51528	0.0760833	1
gene-Mab21l4	14.3545	4.7659	14.3545	4.7659	1.55791	0.0760833	1
gene-Opn1mw	13.9381	4.8923	13.9381	4.8923	1.47901	0.0760833	1
gene-Tmem14a	5.26191	14.1144	5.26191	14.1144	-1.41029	0.0760833	1
gene-Upp1	13.88	4.64267	13.88	4.64267	1.54666	0.0760833	1
gene-Vsx2	14.4509	5.14947	14.4509	5.14947	1.45855	0.0760833	1
gene-Fgfr2	33.7782	55.0222	33.7782	55.0222	-0.709903	0.0765952	1
gene-Brd4	26.4605	13.2688	26.4605	13.2688	0.981073	0.0768534	1
gene-Fah	13.0881	26.1707	13.0881	26.1707	-1.00085	0.0768534	1
gene-Gpr137	12.9834	25.634	12.9834	25.634	-0.98259	0.0768534	1
gene-Arl1	46.0339	71.1103	46.0339	71.1103	-0.634024	0.0769265	1
gene-Cfl1	324.92	239.824	324.92	239.824	0.429853	0.0769346	1
gene-Ran	42.7681	66.8703	42.7681	66.8703	-0.651355	0.077065	1
gene-Eef2	378.343	497.707	378.343	497.707	-0.403547	0.0771754	1
gene-Cngb1	39.7877	23.282	39.7877	23.282	0.761877	0.0773406	1
gene-Ndufb2	22.5729	40.3302	22.5729	40.3302	-0.841794	0.0773406	1
gene-Ubald2	40.341	22.5476	40.341	22.5476	0.827733	0.0773406	1
gene-Glul	494.365	645.983	494.365	645.983	-0.393892	0.0774985	1
gene-Ndrg2	108.19	151.403	108.19	151.403	-0.492405	0.0778031	1
gene-Apod	142.087	195.706	142.087	195.706	-0.469618	0.0779553	1
gene-Csrp2	17.9913	32.4841	17.9913	32.4841	-0.856005	0.0785181	1
gene-Mrpl14	18.3604	32.8493	18.3604	32.8493	-0.842976	0.0785181	1
gene-Rgs9bp	23.2089	10.574	23.2089	10.574	1.11696	0.0790364	1
gene-Pdia6	53.4537	80.1395	53.4537	80.1395	-0.591148	0.079583	1
gene-Aarsd1	7.02135	17.1059	7.02135	17.1059	-1.27768	0.0798343	1
gene-Bbs7	16.9347	7.02835	16.9347	7.02835	1.24594	0.0798343	1
gene-Nme3	7.32736	16.8189	7.32736	16.8189	-1.19296	0.0798343	1
gene-Pcare	17.0791	6.85457	17.0791	6.85457	1.29358	0.0798343	1
gene-Sncg	17.3228	6.87976	17.3228	6.87976	1.30868	0.0798343	1
gene-Laptm5-2	20.2602	8.89789	20.2602	8.89789	1.16788	0.0803044	1
gene-Trnp1	19.981	8.50647	19.981	8.50647	1.21197	0.0803044	1
gene-Zmiz1	19.8281	9.31996	19.8281	9.31996	1.07101	0.0803044	1
gene-Ndufa2	44.1842	67.4885	44.1842	67.4885	-0.617749	0.0807731	1
gene-Ttr	6017.39	7676.96	6017.39	7676.96	-0.359451	0.0812313	1
gene-Aldh9a1	20.8961	36.4968	20.8961	36.4968	-0.808884	0.0814158	1
gene-H2-T23	60.1539	89.1996	60.1539	89.1996	-0.575452	0.0815007	1
gene-Spint2	59.9898	88.7066	59.9898	88.7066	-0.571398	0.0815007	1
gene-Cryba2	85.5553	56.9903	85.5553	56.9903	0.577041	0.0821581	1
gene-Cherp	29.5825	15.974	29.5825	15.974	0.875843	0.0822399	1
gene-Isca2	16.4357	29.7287	16.4357	29.7287	-0.85816	0.0822399	1
gene-Ak3	114.554	158.09	114.554	158.09	-0.472341	0.0824816	1
gene-Col8a1	233.338	310.968	233.338	310.968	-0.422212	0.0826241	1
gene-Pcbp1	93.8058	132.739	93.8058	132.739	-0.50833	0.0834439	1
gene-Septin7	94.5098	64.3026	94.5098	64.3026	0.546643	0.0836751	1
gene-Nqo1	48.4296	72.9425	48.4296	72.9425	-0.597665	0.0839955	1
gene-Otx2	185.279	249.765	185.279	249.765	-0.438675	0.084238	1
gene-Rps21	115.597	159.847	115.597	159.847	-0.475217	0.0842746	1
gene-Crygb	125.109	87.6888	125.109	87.6888	0.504054	0.0851771	1
gene-Acox1	57.6782	85.3812	57.6782	85.3812	-0.572927	0.0852558	1
gene-Uqcrb	201.961	146.121	201.961	146.121	0.458524	0.0852707	1
gene-Map1lc3a	126.2	173.598	126.2	173.598	-0.46771	0.0852877	1
gene-1110008P14Rik	53.0024	32.4163	53.0024	32.4163	0.699152	0.0854671	1
gene-Igtp-2	33.542	52.6992	33.542	52.6992	-0.657898	0.0854671	1
gene-Meak7	19.2281	33.9165	19.2281	33.9165	-0.822749	0.0857668	1
gene-Mmut	19.3258	33.7711	19.3258	33.7711	-0.809313	0.0857668	1
gene-Snx4	34.3087	18.4864	34.3087	18.4864	0.879615	0.0857668	1
gene-Lamtor4	14.3975	26.8842	14.3975	26.8842	-0.903168	0.085967	1
gene-Atp5g1	62.3212	90.4343	62.3212	90.4343	-0.544295	0.0874497	1
gene-Maged2	21.7193	37.7779	21.7193	37.7779	-0.803073	0.0880127	1
gene-Prr14	37.7367	21.5094	37.7367	21.5094	0.79939	0.0880127	1
gene-Abhd16a-3	3.6713	11.755	3.6713	11.755	-1.65375	0.0884894	1
gene-Crb3	4.25696	11.4895	4.25696	11.4895	-1.41418	0.0884894	1
gene-Impg2	12.4421	4.09971	12.4421	4.09971	1.56483	0.0884894	1
gene-Stx1b	12.2248	3.83608	12.2248	3.83608	1.63262	0.0884894	1
gene-Tmem59l	11.7051	4.39126	11.7051	4.39126	1.38136	0.0884894	1
gene-Wdr17	12.4567	4.00391	12.4567	4.00391	1.59959	0.0884894	1
gene-Ddx17	114.772	157.874	114.772	157.874	-0.467627	0.0888233	1
gene-Eno1b	24.9863	42.102	24.9863	42.102	-0.757856	0.0893633	1
gene-Aamdc	12.089	24.0944	12.089	24.0944	-0.995631	0.0895125	1
gene-Crispld2	11.9771	24.3461	11.9771	24.3461	-1.02382	0.0895125	1
gene-Ncoa6	23.9938	12.0063	23.9938	12.0063	0.98343	0.0895125	1
gene-Fzd4	28.2484	46.1338	28.2484	46.1338	-0.71322	0.0900806	1
gene-Prkcq	53.5299	79.2552	53.5299	79.2552	-0.573114	0.0902555	1
gene-Rpl7a	31.2523	50.1977	31.2523	50.1977	-0.689522	0.090346	1
gene-Fzd8	17.1985	30.9189	17.1985	30.9189	-0.849599	0.0903745	1
gene-Mustn1	30.6742	17.1797	30.6742	17.1797	0.823709	0.0903745	1
gene-Srrm2	109.872	77.1434	109.872	77.1434	0.501462	0.0916307	1
gene-Vit	47.5662	70.4462	47.5662	70.4462	-0.573398	0.0921055	1
gene-Bad	9.54036	20.7662	9.54036	20.7662	-1.11998	0.0925345	1
gene-Gucy2e	21.4961	10.006	21.4961	10.006	1.08567	0.0925345	1
gene-Pitpnm1	21.2367	9.64701	21.2367	9.64701	1.12031	0.0925345	1
gene-Ppig	20.7956	10.0793	20.7956	10.0793	1.02776	0.0925345	1
gene-Tef	44.4596	66.9095	44.4596	66.9095	-0.596402	0.0929863	1
gene-BC031181	64.5836	93.2136	64.5836	93.2136	-0.536563	0.0934836	1
gene-Gnas	319.045	415.996	319.045	415.996	-0.390737	0.093798	1
gene-Brk1	41.4995	62.3416	41.4995	62.3416	-0.593693	0.0938094	1
gene-Chchd5	15.2892	6.32807	15.2892	6.32807	1.24825	0.0938808	1
gene-Filip1l	15.2366	5.84721	15.2366	5.84721	1.35505	0.0938808	1
gene-Kazald1	6.2468	14.8354	6.2468	14.8354	-1.23932	0.0938808	1
gene-Plekhs1	15.0071	5.80272	15.0071	5.80272	1.34412	0.0938808	1
gene-Prss22	14.6697	6.12975	14.6697	6.12975	1.23411	0.0938808	1
gene-Pwwp3a	6.3759	14.5986	6.3759	14.5986	-1.18737	0.0938808	1
gene-Supt4a-2	14.6495	6.10407	14.6495	6.10407	1.23807	0.0938808	1
gene-Tmco4	6.51827	14.7366	6.51827	14.7366	-1.16958	0.0938808	1
gene-Adprhl2	7.7184	17.8021	7.7184	17.8021	-1.20056	0.094398	1
gene-Pacsin3	8.13608	17.4675	8.13608	17.4675	-1.09853	0.094398	1
gene-Plch2	17.8312	8.20524	17.8312	8.20524	1.10008	0.094398	1
gene-Scg5	18.4103	8.38967	18.4103	8.38967	1.11428	0.094398	1
gene-Ubap1l	17.602	7.89713	17.602	7.89713	1.13592	0.094398	1
gene-Ptpa	23.4517	38.6115	23.4517	38.6115	-0.724361	0.0946765	1
gene-Tmem258	23.3669	38.6725	23.3669	38.6725	-0.731829	0.0946765	1
gene-Cck	61.3444	88.4332	61.3444	88.4332	-0.534803	0.0946863	1
gene-Tmem9	51.4311	75.3604	51.4311	75.3604	-0.5581	0.0948269	1
gene-Ppp1r16a	15.1734	28.1506	15.1734	28.1506	-0.894187	0.095186	1
Mus_musculus_newGene_11730	42.7053	25.6775	42.7053	25.6775	0.723092	0.0954667	1
gene-Rpl29	75.5961	106.707	75.5961	106.707	-0.504623	0.095493	1
gene-Ndufs2	64.7331	93.6261	64.7331	93.6261	-0.539596	0.0965286	1
gene-Anxa5	133.593	180.69	133.593	180.69	-0.443375	0.09723	1
gene-Ybx1	209.417	154.224	209.417	154.224	0.432993	0.0972941	1
gene-Mbnl2	64.6683	42.1682	64.6683	42.1682	0.607379	0.0981134	1
gene-Sfr1	64.0791	42.0243	64.0791	42.0243	0.599117	0.0981134	1
gene-Slc24a5	129.886	176.409	129.886	176.409	-0.449368	0.0983693	1
gene-Apoo	17.7937	32.4161	17.7937	32.4161	-0.868812	0.0985853	1
gene-Bckdha	18.0873	32.2964	18.0873	32.2964	-0.840048	0.0985853	1
gene-Pon1	352.487	455.324	352.487	455.324	-0.377265	0.0991485	1
gene-Actn4	145.078	104.326	145.078	104.326	0.467188	0.0992813	1
gene-Cd82	79.8275	112.561	79.8275	112.561	-0.503148	0.0994853	1
gene-Atf7ip	24.6524	12.9321	24.6524	12.9321	0.916189	0.100087	1
gene-Gip	12.6206	25.1823	12.6206	25.1823	-0.997553	0.100087	1
gene-Mef2a	24.789	13.1317	24.789	13.1317	0.902229	0.100087	1
gene-Pim3	13.3143	24.6696	13.3143	24.6696	-0.891574	0.100087	1
gene-Rab3a	25.2283	12.7832	25.2283	12.7832	0.965878	0.100087	1
gene-Rnpc3	25.2343	13.0583	25.2343	13.0583	0.935802	0.100087	1
gene-Mrpl52	21.3376	35.8691	21.3376	35.8691	-0.753958	0.100489	1
gene-Tpt1	1057.65	1341.09	1057.65	1341.09	-0.350572	0.100786	1
gene-Igtp	33.2944	52.1018	33.2944	52.1018	-0.65214	0.100817	1
gene-Becn1	24.5209	39.7677	24.5209	39.7677	-0.702807	0.101392	1
gene-Tspan4	26.9367	43.9753	26.9367	43.9753	-0.712564	0.101615	1
gene-Wipi1	26.8409	43.714	26.8409	43.714	-0.709111	0.101615	1
gene-Trpm1	87.5734	59.77	87.5734	59.77	0.542069	0.10261	1
gene-Anxa1	96.2928	66.5949	96.2928	66.5949	0.523135	0.102667	1
Mus_musculus_newGene_3805	9.89559	2.86986	9.89559	2.86986	1.73456	0.102725	1
gene-Eif2d	3.17082	10.1869	3.17082	10.1869	-1.65346	0.102725	1
gene-Evpl	9.95916	3.29893	9.95916	3.29893	1.5505	0.102725	1
gene-Jsrp1	2.98138	9.4915	2.98138	9.4915	-1.63812	0.102725	1
gene-Lcn2	10.3448	2.6217	10.3448	2.6217	1.92264	0.102725	1
gene-Rims2	9.69084	3.4224	9.69084	3.4224	1.46048	0.102725	1
gene-Rnf5-4	2.99773	9.98795	2.99773	9.98795	-1.70317	0.102725	1
gene-Bcap31	49.8256	74.1266	49.8256	74.1266	-0.579965	0.103684	1
gene-Psmb7	49.9682	73.3727	49.9682	73.3727	-0.561128	0.103684	1
gene-Plxnb2	77.8306	109.544	77.8306	109.544	-0.500484	0.103693	1
gene-Rnf11	40.4692	60.6079	40.4692	60.6079	-0.589245	0.103735	1
gene-Coq2	15.7322	29.1134	15.7322	29.1134	-0.890743	0.104469	1
gene-Egln1	16.3468	28.4319	16.3468	28.4319	-0.801855	0.104469	1
gene-Mrps7	16.1084	28.6413	16.1084	28.6413	-0.833423	0.104469	1
gene-Sumf1	15.997	28.6291	15.997	28.6291	-0.842752	0.104469	1
gene-Lamp1	252.743	189.85	252.743	189.85	0.404525	0.104606	1
gene-Arsg	11.1292	22.3723	11.1292	22.3723	-1.00729	0.104849	1
gene-Bak1	21.6295	11.2615	21.6295	11.2615	0.925998	0.104849	1
gene-Bax	11.3115	22.4059	11.3115	22.4059	-0.986246	0.104849	1
gene-Irf2	21.7767	10.6647	21.7767	10.6647	1.01339	0.104849	1
gene-Klhl18	21.6285	10.806	21.6285	10.806	0.984828	0.104849	1
gene-Mlycd	10.5491	22.0301	10.5491	22.0301	-1.06151	0.104849	1
gene-Sec61g	11.5313	21.5006	11.5313	21.5006	-0.899626	0.104849	1
gene-Ube2l3	57.2339	37.2371	57.2339	37.2371	0.610406	0.104969	1
gene-Rpl5	108.525	147.223	108.525	147.223	-0.447594	0.105679	1
gene-Man1a	34.3537	52.9329	34.3537	52.9329	-0.629896	0.106102	1
gene-Myh14	34.5064	53.0659	34.5064	53.0659	-0.627134	0.106102	1
gene-Mcfd2	43.7689	66.1988	43.7689	66.1988	-0.60355	0.106797	1
gene-Wls	58.0898	83.8091	58.0898	83.8091	-0.535916	0.107744	1
gene-Cldn2	27.7624	45.3321	27.7624	45.3321	-0.712924	0.107798	1
gene-Atxn7l3b	22.4359	36.6699	22.4359	36.6699	-0.713704	0.107922	1
gene-Lzts2	21.8007	37.2132	21.8007	37.2132	-0.776051	0.107922	1
gene-Nxn	21.8717	37.0648	21.8717	37.0648	-0.76564	0.107922	1
gene-Ptp4a2-2	36.7449	21.9974	36.7449	21.9974	0.728909	0.107922	1
gene-Ndufb6	24.7068	41.0311	24.7068	41.0311	-0.736944	0.108144	1
gene-Car10	18.5614	9.17506	18.5614	9.17506	0.998697	0.109021	1
gene-Fam174b	8.7346	18.4921	8.7346	18.4921	-1.07929	0.109021	1
gene-Impa2	8.58095	18.6307	8.58095	18.6307	-1.11523	0.109021	1
gene-Nelfb	9.29746	19.1358	9.29746	19.1358	-1.03947	0.109021	1
gene-Snn	9.50024	19.0182	9.50024	19.0182	-0.999917	0.109021	1
gene-Slc25a5	106.434	144.874	106.434	144.874	-0.452453	0.109432	1
gene-Rpl10	334.978	431.05	334.978	431.05	-0.371728	0.110069	1
gene-Timm13	13.796	25.6984	13.796	25.6984	-0.899421	0.110704	1
gene-Ncbp2	66.2534	94.0399	66.2534	94.0399	-0.512523	0.11076	1
gene-Alkbh7	5.25613	13.0077	5.25613	13.0077	-1.29511	0.11103	1
gene-Exosc5	5.17206	12.4836	5.17206	12.4836	-1.25907	0.11103	1
gene-Hspa12a	12.7098	4.60206	12.7098	4.60206	1.43313	0.11103	1
gene-Ppil1	4.66989	12.7858	4.66989	12.7858	-1.43692	0.11103	1
gene-Smim26	5.39955	13.1333	5.39955	13.1333	-1.2709	0.11103	1
gene-Snx8	5.50362	12.9455	5.50362	12.9455	-1.2234	0.11103	1
gene-Wdr86	4.78943	12.5593	4.78943	12.5593	-1.37587	0.11103	1
gene-Epb41	66.9902	44.4842	66.9902	44.4842	0.581255	0.11117	1
gene-Ucp2	296.549	225.044	296.549	225.044	0.389818	0.111234	1
gene-Slc3a2	58.9547	84.8508	58.9547	84.8508	-0.532436	0.111292	1
gene-Gm16286	15.9204	7.22192	15.9204	7.22192	1.11899	0.111707	1
gene-Parp6	15.6371	6.7797	15.6371	6.7797	1.18285	0.111707	1
gene-Synj1	15.9451	7.24429	15.9451	7.24429	1.11682	0.111707	1
gene-Atp6v1f	70.4536	98.4464	70.4536	98.4464	-0.489986	0.111977	1
gene-Selenof	238.664	179.547	238.664	179.547	0.402321	0.112013	1
gene-Jtb	16.5857	29.6842	16.5857	29.6842	-0.843005	0.113782	1
gene-Mrpl53	17.4667	29.5605	17.4667	29.5605	-0.762873	0.113782	1
gene-Morf4l1	93.7405	127.292	93.7405	127.292	-0.448937	0.114165	1
gene-Mrfap1	96.9957	132.927	96.9957	132.927	-0.462192	0.114735	1
gene-Rtp4	59.0699	38.5914	59.0699	38.5914	0.604488	0.114885	1
gene-Acaa1a	26.0099	41.7818	26.0099	41.7818	-0.689234	0.114921	1
gene-Baiap2l2	20.0178	34.3549	20.0178	34.3549	-0.783514	0.115131	1
gene-C2cd2l	34.3935	20.1525	34.3935	20.1525	0.759469	0.115131	1
gene-Nf2	19.7826	33.9287	19.7826	33.9287	-0.782514	0.115131	1
gene-Rbm25	33.8626	20.2246	33.8626	20.2246	0.731989	0.115131	1
gene-Trpv4	20.3137	33.6216	20.3137	33.6216	-0.731455	0.115131	1
gene-Unc50	19.697	33.7467	19.697	33.7467	-0.780999	0.115131	1
gene-Zfand5	33.8582	19.767	33.8582	19.767	0.764616	0.115131	1
gene-Ybx3	137.924	101.112	137.924	101.112	0.439393	0.115244	1
gene-Mgat1	23.1722	37.9781	23.1722	37.9781	-0.717777	0.11538	1
gene-Mrpl58	23.0212	37.6285	23.0212	37.6285	-0.713865	0.11538	1
gene-Sult1a1	22.9037	37.9385	22.9037	37.9385	-0.733002	0.11538	1
gene-Rpl23a	250.978	324.045	250.978	324.045	-0.37653	0.11626	1
gene-Cldn1	144.455	191.612	144.455	191.612	-0.415312	0.116569	1
gene-Pon3	35.9858	54.7137	35.9858	54.7137	-0.610801	0.11674	1
gene-Dct	732.791	923.378	732.791	923.378	-0.341528	0.117135	1
gene-Ifi211	22.891	12.3577	22.891	12.3577	0.874717	0.117167	1
gene-Aco2	101.812	139.096	101.812	139.096	-0.457742	0.117614	1
gene-Trpm3	324.109	414.988	324.109	414.988	-0.364529	0.117636	1
gene-Rrh	133.789	177.365	133.789	177.365	-0.414485	0.117823	1
gene-Id2	106.295	143.927	106.295	143.927	-0.444871	0.118001	1
Mus_musculus_newGene_1519	7.70805	2.38086	7.70805	2.38086	1.63647	0.118117	1
gene-Asns	7.95754	2.44605	7.95754	2.44605	1.64465	0.118117	1
gene-Blnk	8.51239	1.63294	8.51239	1.63294	2.28899	0.118117	1
gene-Cabp5	7.74271	2.23021	7.74271	2.23021	1.7323	0.118117	1
gene-Camkv	8.04498	2.36176	8.04498	2.36176	1.70827	0.118117	1
gene-Camta1	7.81097	2.44845	7.81097	2.44845	1.6169	0.118117	1
gene-Faim2	7.53425	1.69799	7.53425	1.69799	2.06318	0.118117	1
gene-Glp2r	7.98925	2.09061	7.98925	2.09061	1.86498	0.118117	1
gene-Gng13	8.24519	2.19139	8.24519	2.19139	1.8456	0.118117	1
gene-Gramd2	7.97102	2.22876	7.97102	2.22876	1.77446	0.118117	1
gene-H4c17	1.92345	8.28336	1.92345	8.28336	-2.04505	0.118117	1
gene-Kcnma1	7.85446	1.89322	7.85446	1.89322	1.97546	0.118117	1
gene-Nefh	8.49766	2.45572	8.49766	2.45572	1.73255	0.118117	1
gene-Nefm	8.37838	2.05903	8.37838	2.05903	1.95327	0.118117	1
gene-Ptprn	7.64523	1.55564	7.64523	1.55564	2.20125	0.118117	1
gene-Rhbdd3	2.29008	7.6802	2.29008	7.6802	-1.70015	0.118117	1
gene-Stac2	8.06147	2.4239	8.06147	2.4239	1.67556	0.118117	1
gene-Tox2	7.65898	2.00869	7.65898	2.00869	1.8594	0.118117	1
gene-Cpq	39.8834	60.1921	39.8834	60.1921	-0.600302	0.119868	1
gene-Arf3	47.0504	68.486	47.0504	68.486	-0.548447	0.119961	1
gene-Sgk3	30.1563	46.7837	30.1563	46.7837	-0.639462	0.120229	1
gene-Tnnc2	250.553	323.318	250.553	323.318	-0.375731	0.12074	1
gene-Bphl	14.8272	26.6069	14.8272	26.6069	-0.846213	0.121317	1
gene-Ccnl1	27.5409	14.5861	27.5409	14.5861	0.9032	0.121317	1
gene-Ciapin1	15.4397	27.0421	15.4397	27.0421	-0.811595	0.121317	1
gene-Cntnap4	15.3665	26.5239	15.3665	26.5239	-0.790612	0.121317	1
gene-Gng11	15.3686	27.0282	15.3686	27.0282	-0.817463	0.121317	1
gene-Scara5	15.4193	26.968	15.4193	26.968	-0.809544	0.121317	1
gene-Sptlc1	15.2385	26.5421	15.2385	26.5421	-0.803566	0.121317	1
gene-Trip6	15.3099	26.8554	15.3099	26.8554	-0.813728	0.121317	1
gene-Vopp1	27.5562	15.0862	27.5562	15.0862	0.855763	0.121317	1
gene-Arpc3	111.883	80.4	111.883	80.4	0.468038	0.122675	1
gene-Selenok	65.9975	92.5236	65.9975	92.5236	-0.494675	0.123001	1
gene-Dpp7	18.5188	31.0158	18.5188	31.0158	-0.748123	0.123095	1
gene-Prdx5	54.9978	79.2151	54.9978	79.2151	-0.533446	0.12333	1
gene-Ifitm2	128.46	170.488	128.46	170.488	-0.416056	0.123411	1
gene-Aldh1a1	20.6856	34.9566	20.6856	34.9566	-0.761415	0.123422	1
gene-Wfdc2	21.193	34.9261	21.193	34.9261	-0.725407	0.123422	1
gene-Wrnip1	21.4416	34.9769	21.4416	34.9769	-0.710768	0.123422	1
gene-Fuz	9.8432	19.7292	9.8432	19.7292	-1.00203	0.12358	1
gene-Hmgn5	19.9397	10.2112	19.9397	10.2112	0.948971	0.12358	1
gene-Mrpl9	10.3845	20.2982	10.3845	20.2982	-0.966512	0.12358	1
gene-Prxl2b	10.4443	20.1894	10.4443	20.1894	-0.950607	0.12358	1
gene-Snapc5	10.3154	19.9803	10.3154	19.9803	-0.953385	0.12358	1
gene-Spry2	9.9036	19.9779	9.9036	19.9779	-1.01127	0.12358	1
gene-Met	89.3492	121.48	89.3492	121.48	-0.450713	0.123609	1
gene-Gnao1	127.601	92.5633	127.601	92.5633	0.454538	0.123973	1
gene-Sdf4	47.8713	70.0823	47.8713	70.0823	-0.556742	0.124372	1
gene-H2-K1	74.5068	102.761	74.5068	102.761	-0.471229	0.124528	1
gene-Bloc1s1	105.278	141.66	105.278	141.66	-0.435833	0.124754	1
gene-Id3	105.155	141.535	105.155	141.535	-0.436257	0.124754	1
gene-Smarcc2	61.1824	40.928	61.1824	40.928	0.570534	0.12486	1
gene-Tle5	185.739	240.857	185.739	240.857	-0.382736	0.125201	1
gene-Pld3	74.8753	52.3127	74.8753	52.3127	0.508249	0.125987	1
gene-Ifit1	48.2516	31.0405	48.2516	31.0405	0.626327	0.12646	1
gene-Sox9	48.1489	30.511	48.1489	30.511	0.647983	0.12646	1
gene-Slc9a3r1	174.609	226.911	174.609	226.911	-0.385814	0.126932	1
gene-Eef1b2	45.0808	65.6754	45.0808	65.6754	-0.549631	0.127054	1
gene-Tnmd	55.9945	79.458	55.9945	79.458	-0.512004	0.12729	1
gene-Capns1	198.635	149.711	198.635	149.711	0.399589	0.127316	1
gene-Dap	57.4214	37.7587	57.4214	37.7587	0.59511	0.127429	1
gene-Ndufa8	38.5859	56.4124	38.5859	56.4124	-0.554504	0.127429	1
gene-Pfkl	37.795	56.6909	37.795	56.6909	-0.591373	0.127429	1
gene-Cltb	138.48	182.944	138.48	182.944	-0.409467	0.12743	1
gene-Pam16	27.7791	43.9261	27.7791	43.9261	-0.666733	0.128505	1
Mus_musculus_newGene_10865	3.98217	0	3.98217	0	5.03424	0.128741	1
Mus_musculus_newGene_11781	3.73338	0.271705	3.73338	0.271705	3.2752	0.128741	1
Mus_musculus_newGene_12037	4.19975	0.261107	4.19975	0.261107	3.47891	0.128741	1
Mus_musculus_newGene_1587	0	4.03129	0	4.03129	-5.05921	0.128741	1
Mus_musculus_newGene_3445	3.74576	0.226068	3.74576	0.226068	3.4563	0.128741	1
Mus_musculus_newGene_5193	3.52089	0.113734	3.52089	0.113734	3.92699	0.128741	1
gene-Cwh43	4.0136	0.231357	4.0136	0.231357	3.53122	0.128741	1
gene-Dsc3	3.56986	0.350626	3.56986	0.350626	2.95076	0.128741	1
gene-H4c18	0.208383	4.28255	0.208383	4.28255	-3.73116	0.128741	1
gene-Hspa1b	0.291499	3.77376	0.291499	3.77376	-3.23335	0.128741	1
gene-Lrrc26	3.90513	0.333391	3.90513	0.333391	3.12934	0.128741	1
gene-Mad2l2-2	0.316588	4.45081	0.316588	4.45081	-3.38006	0.128741	1
gene-Ppp1r11-2	3.93248	0.492875	3.93248	0.492875	2.70808	0.128741	1
gene-Rbm42	4.0647	0.390539	4.0647	0.390539	3.01573	0.128741	1
gene-Rnf19b-2	0.109045	3.77816	0.109045	3.77816	-4.06556	0.128741	1
gene-Slc32a1	4.08519	0.457604	4.08519	0.457604	2.84622	0.128741	1
gene-Spint1	4.37009	0.440804	4.37009	0.440804	2.98292	0.128741	1
gene-Tff1	0	3.51946	0	3.51946	-4.8696	0.128741	1
gene-Rbm3	48.8173	70.9258	48.8173	70.9258	-0.545812	0.12879	1
gene-Bcl2l2	8.42146	17.3544	8.42146	17.3544	-1.04023	0.129351	1
gene-Hmgcl	8.24271	16.8633	8.24271	16.8633	-1.02961	0.129351	1
gene-Khdrbs3	17.3637	8.162	17.3637	8.162	1.06953	0.129351	1
gene-Loxl4	7.96464	16.8438	7.96464	16.8438	-1.0767	0.129351	1
gene-Pex11a	7.96544	17.3042	7.96544	17.3042	-1.11519	0.129351	1
gene-Pex5l	17.4101	7.95014	17.4101	7.95014	1.11072	0.129351	1
gene-Ppef2	16.753	8.18413	16.753	8.18413	1.0144	0.129351	1
gene-Selenbp1	7.58054	16.5613	7.58054	16.5613	-1.12266	0.129351	1
gene-Slc25a30	8.24235	16.4763	8.24235	16.4763	-0.996421	0.129351	1
gene-Tnfaip3	16.8838	8.33147	16.8838	8.33147	1.00019	0.129351	1
gene-Tnnc1	17.1376	7.94285	17.1376	7.94285	1.08942	0.129351	1
gene-Ttc12	8.31634	17.0137	8.31634	17.0137	-1.02968	0.129351	1
Mus_musculus_newGene_14131	24.4347	13.3159	24.4347	13.3159	0.861667	0.129425	1
gene-Cdk2	13.525	24.1677	13.525	24.1677	-0.839625	0.129425	1
gene-Etfdh	13.1489	24.0292	13.1489	24.0292	-0.871687	0.129425	1
gene-Fgfr3	13.2853	23.9955	13.2853	23.9955	-0.854925	0.129425	1
gene-Lox	24.2413	13.1285	24.2413	13.1285	0.870518	0.129425	1
gene-Mapre2	24.4533	12.7392	24.4533	12.7392	0.926025	0.129425	1
gene-Trim17	12.8508	24.2734	12.8508	24.2734	-0.918959	0.129425	1
gene-Itm2a	42.5435	61.9493	42.5435	61.9493	-0.548866	0.129859	1
gene-Raly	76.3178	52.9867	76.3178	52.9867	0.517307	0.130166	1
gene-Gmpr	25.4554	39.9619	25.4554	39.9619	-0.656118	0.130311	1
Mus_musculus_newGene_9485	1.07335	6.19571	1.07335	6.19571	-2.40659	0.131529	1
gene-Asah1-2	5.91095	0.539954	5.91095	0.539954	3.17503	0.131529	1
gene-Bspry	5.77932	0.912364	5.77932	0.912364	2.50136	0.131529	1
gene-Chrna6	6.34559	0.750438	6.34559	0.750438	2.87841	0.131529	1
gene-Disp2	6.37697	1.35858	6.37697	1.35858	2.12415	0.131529	1
gene-Dpp6	6.44479	1.42472	6.44479	1.42472	2.07618	0.131529	1
gene-Flot1-2	1.3359	6.36946	1.3359	6.36946	-2.15999	0.131529	1
gene-H2ac7	1.30467	6.1464	1.30467	6.1464	-2.14073	0.131529	1
gene-Hdac9	5.74518	1.13081	5.74518	1.13081	2.21721	0.131529	1
gene-Iglon5	5.9034	1.48208	5.9034	1.48208	1.89968	0.131529	1
gene-Lin7a	5.70583	1.39096	5.70583	1.39096	1.93583	0.131529	1
gene-Mrps10	5.94609	1.09173	5.94609	1.09173	2.31138	0.131529	1
gene-Nrm	5.91387	1.49157	5.91387	1.49157	1.89368	0.131529	1
gene-Oit1	6.51383	0.832236	6.51383	0.832236	2.78652	0.131529	1
gene-Prox1	6.26971	1.47315	6.26971	1.47315	1.99281	0.131529	1
gene-Prrt1-4	6.11397	1.26347	6.11397	1.26347	2.1602	0.131529	1
gene-Sez6	5.5965	0.930696	5.5965	0.930696	2.4307	0.131529	1
gene-Tmprss11b	6.47315	0.621012	6.47315	0.621012	3.13748	0.131529	1
gene-Trim9	6.36766	1.46002	6.36766	1.46002	2.02664	0.131529	1
gene-Leprot	21.8394	36.2825	21.8394	36.2825	-0.737093	0.1317	1
gene-Jam3	45.6388	66.7057	45.6388	66.7057	-0.554347	0.131746	1
gene-C1qtnf12	16.1664	28.0204	16.1664	28.0204	-0.796804	0.13189	1
gene-Csnk2b-3	27.6365	15.7597	27.6365	15.7597	0.797436	0.13189	1
gene-Eno2	27.9006	15.6871	27.9006	15.6871	0.8177	0.13189	1
gene-Ms4a7	28.107	15.9577	28.107	15.9577	0.803814	0.13189	1
gene-Retsat	15.5575	28.1137	15.5575	28.1137	-0.856525	0.13189	1
Mus_musculus_newGene_11916	10.6206	4.22799	10.6206	4.22799	1.29577	0.13207	1
Mus_musculus_newGene_4615	4.23097	10.6416	4.23097	10.6416	-1.31339	0.13207	1
Mus_musculus_newGene_935	11.0708	4.32646	11.0708	4.32646	1.3227	0.13207	1
Mus_musculus_newGene_9359	3.91995	11.1082	3.91995	11.1082	-1.48147	0.13207	1
gene-Angptl4-2	4.1553	11.2359	4.1553	11.2359	-1.41619	0.13207	1
gene-Ankrd33b	10.6046	4.41785	10.6046	4.41785	1.23202	0.13207	1
gene-Cabp4-2	11.0633	4.1176	11.0633	4.1176	1.39108	0.13207	1
gene-Dlg2	11.0576	4.41268	11.0576	4.41268	1.29333	0.13207	1
gene-Flywch2	4.12038	10.908	4.12038	10.908	-1.38576	0.13207	1
gene-Ltf	10.6628	3.75118	10.6628	3.75118	1.46881	0.13207	1
gene-Rax	10.7075	3.84833	10.7075	3.84833	1.43905	0.13207	1
gene-Slco4a1	11.007	3.7392	11.007	3.7392	1.51858	0.13207	1
gene-Whrn	10.6824	4.48255	10.6824	4.48255	1.22205	0.13207	1
gene-Zfp365	10.6815	4.13962	10.6815	4.13962	1.33351	0.13207	1
gene-Stxbp2	61.1722	85.5132	61.1722	85.5132	-0.490478	0.132114	1
gene-Klhdc8b	19.0175	32.0369	19.0175	32.0369	-0.756594	0.132383	1
gene-Mab21l1	32.3882	18.7937	32.3882	18.7937	0.773198	0.132383	1
gene-Ndufs4	18.8438	31.9245	18.8438	31.9245	-0.764689	0.132383	1
gene-Tspan9	19.3464	32.301	19.3464	32.301	-0.743814	0.132383	1
gene-Wac	32.4616	18.6755	32.4616	18.6755	0.785491	0.132383	1
gene-Maea	32.0794	48.5526	32.0794	48.5526	-0.604036	0.132691	1
gene-St13	145.279	190.659	145.279	190.659	-0.39993	0.133061	1
gene-Azin2-2	6.23511	13.4976	6.23511	13.4976	-1.10682	0.133184	1
gene-Egr1	14.1574	5.66521	14.1574	5.66521	1.29462	0.133184	1
gene-Lsm7	5.86253	13.7838	5.86253	13.7838	-1.2239	0.133184	1
gene-Psmb9	5.9517	14.138	5.9517	14.138	-1.23886	0.133184	1
gene-Psmb9-2	6.28461	14.1174	6.28461	14.1174	-1.15983	0.133184	1
gene-Rilp	6.07782	13.8043	6.07782	13.8043	-1.17507	0.133184	1
gene-Sh3bgr	6.04081	14.1437	6.04081	14.1437	-1.21843	0.133184	1
gene-Slc15a4	6.36002	14.0522	6.36002	14.0522	-1.13634	0.133184	1
gene-Fam120a	71.7877	50.064	71.7877	50.064	0.51083	0.133213	1
gene-Rack1-2	72.434	49.8323	72.434	49.8323	0.530416	0.133213	1
gene-Sar1a	49.7397	72.0795	49.7397	72.0795	-0.542112	0.133213	1
gene-Rab27a	76.9904	105.908	76.9904	105.908	-0.467471	0.134005	1
gene-Rps8	241.632	309.641	241.632	309.641	-0.365674	0.134299	1
gene-Vcp	84.817	115.755	84.817	115.755	-0.456133	0.134365	1
gene-Atox1	43.0305	62.4322	43.0305	62.4322	-0.543674	0.134859	1
gene-Pla2g5	142.339	186.388	142.339	186.388	-0.396736	0.135163	1
gene-Hsd17b12	58.5869	82.011	58.5869	82.011	-0.492407	0.135224	1
gene-Fam122a	44.641	28.9695	44.641	28.9695	0.613627	0.135292	1
gene-H2-D1-4	29.3479	44.7702	29.3479	44.7702	-0.615203	0.135292	1
gene-Olfml1	35.6194	53.6074	35.6194	53.6074	-0.596111	0.135808	1
gene-Pbxip1	36.1478	53.4112	36.1478	53.4112	-0.569666	0.135808	1
gene-Rtn3	276.508	352.517	276.508	352.517	-0.358289	0.136023	1
gene-Tmbim4	47.068	68.1907	47.068	68.1907	-0.541687	0.136441	1
gene-Tmed4	47.2825	67.694	47.2825	67.694	-0.524619	0.136441	1
gene-Ppp2r5c	40.8292	25.919	40.8292	25.919	0.64503	0.13776	1
gene-Atp11b	20.7474	11.0687	20.7474	11.0687	0.890917	0.137985	1
gene-Ccdc9	11.0027	21.3118	11.0027	21.3118	-0.953929	0.137985	1
gene-Cisd3	21.5283	10.8012	21.5283	10.8012	0.978796	0.137985	1
gene-Dpt	10.5575	20.8117	10.5575	20.8117	-0.978772	0.137985	1
gene-Fam161a	20.571	10.5767	20.571	10.5767	0.943527	0.137985	1
gene-Fbxw4	11.049	21.3871	11.049	21.3871	-0.952987	0.137985	1
gene-Haghl	11.1866	21.0857	11.1866	21.0857	-0.914982	0.137985	1
gene-Lenep	21.0349	11.1574	21.0349	11.1574	0.899266	0.137985	1
gene-Rab6b	21.4272	11.0414	21.4272	11.0414	0.94068	0.137985	1
gene-Unc45a	11.3596	21.0722	11.3596	21.0722	-0.892171	0.137985	1
gene-Cald1	158.434	118.822	158.434	118.822	0.406645	0.138643	1
gene-Akt1	33.1379	50.3284	33.1379	50.3284	-0.609075	0.138916	1
gene-Pgam1	138.396	102.534	138.396	102.534	0.424182	0.139575	1
gene-Ctsk	22.6305	36.4942	22.6305	36.4942	-0.694408	0.139951	1
gene-Hsd17b10	22.9733	36.6528	22.9733	36.6528	-0.679075	0.139951	1
gene-Rnf145	23.4731	37.1846	23.4731	37.1846	-0.668904	0.139951	1
gene-Ube2r2	36.8022	22.7938	36.8022	22.7938	0.680128	0.139951	1
gene-Tpm3	98.6656	71.168	98.6656	71.168	0.462565	0.140198	1
gene-Ptma	229.152	293.373	229.152	293.373	-0.364312	0.140446	1
gene-Osmr	68.9894	47.8652	68.9894	47.8652	0.518203	0.141135	1
gene-Snx1	37.2196	54.5548	37.2196	54.5548	-0.558147	0.141558	1
gene-Wdr83os	54.9663	36.5726	54.9663	36.5726	0.578103	0.141558	1
gene-Csnk2b-4	25.2953	13.7394	25.2953	13.7394	0.866594	0.141576	1
gene-Phlda3	14.3512	24.9432	14.3512	24.9432	-0.800182	0.141576	1
gene-Wfdc1	13.5848	24.607	13.5848	24.607	-0.85918	0.141576	1
gene-Fam162a	20.2614	32.5117	20.2614	32.5117	-0.686913	0.141625	1
gene-Rmdn3	20.329	33.1667	20.329	33.1667	-0.710798	0.141625	1
gene-Scnm1	32.9621	20.0177	32.9621	20.0177	0.707995	0.141625	1
gene-Tbrg1	19.7587	33.1587	19.7587	33.1587	-0.751245	0.141625	1
gene-4933434E20Rik	16.6922	28.9591	16.6922	28.9591	-0.798309	0.14239	1
gene-Azin2	16.7766	28.6404	16.7766	28.6404	-0.775189	0.14239	1
gene-Cavin2	17.3441	28.6318	17.3441	28.6318	-0.727117	0.14239	1
gene-Cpxm1	16.5669	29.3437	16.5669	29.3437	-0.828051	0.14239	1
gene-Atp5e	100.145	133.844	100.145	133.844	-0.426063	0.142417	1
gene-Suclg1	60.4577	84.2208	60.4577	84.2208	-0.485456	0.143166	1
gene-Nop53	40.9454	60.0114	40.9454	60.0114	-0.558179	0.143477	1
gene-Snw1	40.9751	59.6624	40.9751	59.6624	-0.54874	0.143477	1
gene-Gabarapl1	67.9875	93.4312	67.9875	93.4312	-0.465962	0.143597	1
gene-Aco1	26.6071	41.5848	26.6071	41.5848	-0.649843	0.145184	1
gene-Cnot4	17.6939	8.68802	17.6939	8.68802	1.00773	0.146673	1
gene-Hopx	17.8735	8.70824	17.8735	8.70824	1.01888	0.146673	1
gene-Ndrg4	17.9822	8.55535	17.9822	8.55535	1.05276	0.146673	1
gene-Prodh-3	9.49948	17.4806	9.49948	17.4806	-0.879238	0.146673	1
gene-Sap18b	8.55217	18.3789	8.55217	18.3789	-1.10051	0.146673	1
gene-Selenoh	9.17154	17.5438	9.17154	17.5438	-0.934413	0.146673	1
gene-Tyrp1	549.027	682.518	549.027	682.518	-0.321984	0.146738	1
gene-Mlana	300.058	378.439	300.058	378.439	-0.342753	0.147034	1
gene-Aldh3a1	38.0829	23.6036	38.0829	23.6036	0.679216	0.14816	1
gene-Derl1	23.8126	37.4973	23.8126	37.4973	-0.660336	0.14816	1
gene-Tm7sf3	24.2023	38.2787	24.2023	38.2787	-0.666695	0.14816	1
gene-Txnl4a	24.1257	38.0132	24.1257	38.0132	-0.661236	0.14816	1
gene-Stx3	61.1323	41.9781	61.1323	41.9781	0.532915	0.148813	1
gene-Adora2b	30.6288	47.2481	30.6288	47.2481	-0.63134	0.148815	1
gene-Nadk	31.0426	47.252	31.0426	47.252	-0.612173	0.148815	1
gene-Nfix	47.1778	31.0677	47.1778	31.0677	0.592683	0.148815	1
gene-Rnasek-2	65.9308	46.2815	65.9308	46.2815	0.501317	0.149843	1
gene-Atf4	50.5478	70.9858	50.5478	70.9858	-0.496901	0.150509	1
gene-Cox7a2l	69.8807	95.684	69.8807	95.684	-0.460737	0.150803	1
gene-Ak2	20.781	34.0809	20.781	34.0809	-0.718347	0.150804	1
gene-Sfrp1	53.8022	75.3249	53.8022	75.3249	-0.492549	0.1509	1
gene-Fkbp9	57.7645	80.8931	57.7645	80.8931	-0.492988	0.151081	1
gene-Tagln	52.3256	35.1813	52.3256	35.1813	0.562996	0.151322	1
Mus_musculus_newGene_1429	12.4024	21.8296	12.4024	21.8296	-0.817433	0.152171	1
gene-Alg3	21.8019	12.2462	21.8019	12.2462	0.817718	0.152171	1
gene-Coa8	11.7201	22.4285	11.7201	22.4285	-0.937058	0.152171	1
gene-Fam174a	12.4055	21.5464	12.4055	21.5464	-0.798351	0.152171	1
gene-Madd	21.6685	11.7259	21.6685	11.7259	0.870908	0.152171	1
gene-Pik3ip1	12.093	21.9682	12.093	21.9682	-0.862585	0.152171	1
gene-Srcap	22.1549	12.2472	22.1549	12.2472	0.840643	0.152171	1
gene-Ahcyl2	27.9608	42.8236	27.9608	42.8236	-0.620802	0.152573	1
gene-Cavin1	28.3045	42.6112	28.3045	42.6112	-0.596097	0.152573	1
gene-Dcaf8	27.756	42.5438	27.756	42.5438	-0.621928	0.152573	1
gene-Fam234a	28.057	43.1259	28.057	43.1259	-0.625989	0.152573	1
gene-Smpd2	28.5248	42.5837	28.5248	42.5837	-0.584034	0.152573	1
gene-Dbi	164.645	211.249	164.645	211.249	-0.3674	0.152645	1
gene-Klc4	17.8643	30.2398	17.8643	30.2398	-0.763271	0.152795	1
gene-Snrpc-2	17.9467	29.8578	17.9467	29.8578	-0.738417	0.152795	1
gene-Cnpy2	39.2049	56.637	39.2049	56.637	-0.537338	0.153022	1
gene-Mgst1	39.2012	57.1367	39.2012	57.1367	-0.550117	0.153022	1
gene-Wdr1	56.7054	38.7014	56.7054	38.7014	0.541585	0.153022	1
gene-Arsb	26.1518	15.2201	26.1518	15.2201	0.768005	0.153582	1
gene-Commd6	14.6309	26.1444	14.6309	26.1444	-0.840095	0.153582	1
gene-Dcakd	26.4796	15.2782	26.4796	15.2782	0.78044	0.153582	1
gene-Dusp1	25.6116	15.338	25.6116	15.338	0.72699	0.153582	1
gene-Emc8	14.8759	25.666	14.8759	25.666	-0.789821	0.153582	1
gene-Gtf2h5	15.3204	26.3827	15.3204	26.3827	-0.787239	0.153582	1
gene-Kcnj14	25.9065	14.7074	25.9065	14.7074	0.803496	0.153582	1
gene-Kmt2e	25.8162	14.856	25.8162	14.856	0.784106	0.153582	1
gene-Med15	25.8907	14.5475	25.8907	14.5475	0.818255	0.153582	1
gene-Mrps12	14.662	26.3883	14.662	26.3883	-0.850388	0.153582	1
gene-Tvp23b	14.5727	26.3338	14.5727	26.3338	-0.85616	0.153582	1
gene-Upf3b	26.2292	14.8141	26.2292	14.8141	0.810933	0.153582	1
gene-Zfyve21	15.4554	26.3192	15.4554	26.3192	-0.771229	0.153582	1
gene-Abcd3	42.9554	61.6456	42.9554	61.6456	-0.527929	0.154138	1
gene-Atp5j2	283.807	221.448	283.807	221.448	0.349708	0.154449	1
gene-Rps24	165.806	212.81	165.806	212.81	-0.367885	0.154459	1
Mus_musculus_newGene_10097	7.00434	14.5182	7.00434	14.5182	-1.04634	0.154702	1
gene-Cdpf1	7.35478	14.5275	7.35478	14.5275	-0.97804	0.154702	1
gene-Crip2	6.77904	14.8484	6.77904	14.8484	-1.12484	0.154702	1
gene-Cyrib	14.7635	7.37643	14.7635	7.37643	0.981001	0.154702	1
gene-Gcdh	7.33012	14.9517	7.33012	14.9517	-1.02398	0.154702	1
gene-Myoz2	15.245	7.01662	15.245	7.01662	1.09784	0.154702	1
gene-Ptbp2	15.4854	7.03233	15.4854	7.03233	1.11705	0.154702	1
gene-Rpl3l	7.47538	15.25	7.47538	15.25	-1.0244	0.154702	1
gene-S100a4	6.87519	14.8139	6.87519	14.8139	-1.10156	0.154702	1
gene-Tiprl	7.13883	14.9767	7.13883	14.9767	-1.06387	0.154702	1
gene-Dnajc8	67.0231	46.6577	67.0231	46.6577	0.513328	0.154822	1
gene-Ndufa5	46.7607	67.0986	46.7607	67.0986	-0.52786	0.154822	1
gene-Ddb1	92.1032	122.267	92.1032	122.267	-0.416277	0.154899	1
gene-Pfdn5	135.199	175.098	135.199	175.098	-0.38083	0.155324	1
gene-Itpr1	32.5031	47.7861	32.5031	47.7861	-0.562279	0.155538	1
gene-Tuft1	31.8198	47.6553	31.8198	47.6553	-0.588869	0.155538	1
gene-Slc26a7	118.134	154.789	118.134	154.789	-0.397568	0.155964	1
gene-Pla2g7	84.1875	112.54	84.1875	112.54	-0.426271	0.156179	1
gene-Cgrrf1	25.2233	39.1217	25.2233	39.1217	-0.638711	0.156318	1
Mus_musculus_newGene_10686	9.22709	3.28915	9.22709	3.28915	1.4459	0.157928	1
gene-Cd180	8.83717	2.86402	8.83717	2.86402	1.57634	0.157928	1
gene-Dusp5	9.26554	2.8993	9.26554	2.8993	1.62677	0.157928	1
gene-Gm525	2.86422	9.40467	2.86422	9.40467	-1.6805	0.157928	1
gene-Gnaz	8.84481	2.54941	8.84481	2.54941	1.73804	0.157928	1
gene-Kif5c	8.58712	3.32414	8.58712	3.32414	1.32893	0.157928	1
gene-Mfsd6	8.52188	3.40098	8.52188	3.40098	1.28629	0.157928	1
gene-Rdh8	8.72527	2.72375	8.72527	2.72375	1.62757	0.157928	1
gene-Sdsl	2.63018	9.01391	2.63018	9.01391	-1.7377	0.157928	1
gene-Sgtb	9.14124	3.10851	9.14124	3.10851	1.51103	0.157928	1
gene-Slc6a11	8.7263	3.39158	8.7263	3.39158	1.32386	0.157928	1
gene-Trim2	8.60506	3.4216	8.60506	3.4216	1.2917	0.157928	1
gene-Cd9	72.3058	97.9374	72.3058	97.9374	-0.445147	0.157998	1
gene-Gorasp2	58.281	39.625	58.281	39.625	0.547121	0.158729	1
gene-Atrnl1	60.0991	82.7299	60.0991	82.7299	-0.468293	0.159422	1
gene-Sparcl1	67.9496	47.3989	67.9496	47.3989	0.510422	0.159788	1
gene-Tprgl	52.208	72.8167	52.208	72.8167	-0.487065	0.159852	1
gene-Cops5	22.512	34.7651	22.512	34.7651	-0.63216	0.159905	1
gene-Dlg4	34.7813	21.9835	34.7813	21.9835	0.650861	0.159905	1
gene-Ndufa7-2	22.2163	34.6903	22.2163	34.6903	-0.648033	0.159905	1
gene-Ndufaf8	21.8878	35.2221	21.8878	35.2221	-0.691274	0.159905	1
gene-Ostf1	22.1478	35.2971	22.1478	35.2971	-0.67739	0.159905	1
gene-Cyba	29.5629	44.0752	29.5629	44.0752	-0.582208	0.159921	1
Mus_musculus_newGene_6495	11.6332	4.71149	11.6332	4.71149	1.27372	0.160156	1
gene-Cacng7	11.9471	4.58998	11.9471	4.58998	1.34844	0.160156	1
gene-Coprs	5.20163	12.3827	5.20163	12.3827	-1.23945	0.160156	1
gene-Cyp4b1	5.42552	11.7675	5.42552	11.7675	-1.10728	0.160156	1
gene-Etnk2	5.05122	12.1022	5.05122	12.1022	-1.24805	0.160156	1
gene-Fstl3	11.7461	5.1795	11.7461	5.1795	1.15425	0.160156	1
gene-Hebp1	4.93244	11.6438	4.93244	11.6438	-1.2264	0.160156	1
gene-Katna1-2	4.74083	12.0138	4.74083	12.0138	-1.32678	0.160156	1
gene-Kif21b	12.0288	5.03634	12.0288	5.03634	1.22767	0.160156	1
gene-Mettl23	4.74488	12.0398	4.74488	12.0398	-1.32867	0.160156	1
gene-Nxnl2	12.2648	4.94483	12.2648	4.94483	1.28122	0.160156	1
gene-Oplah	5.43812	11.6682	5.43812	11.6682	-1.09192	0.160156	1
gene-Pitpnm3	11.9664	4.77297	11.9664	4.77297	1.29581	0.160156	1
gene-Psd	11.5534	5.40323	11.5534	5.40323	1.07102	0.160156	1
gene-Rnf5	5.46061	12.3585	5.46061	12.3585	-1.16816	0.160156	1
gene-Stard3	5.41235	12.3328	5.41235	12.3328	-1.17771	0.160156	1
gene-Synpr	11.6791	4.59507	11.6791	4.59507	1.31449	0.160156	1
gene-Znrd2	5.23641	11.8442	5.23641	11.8442	-1.16656	0.160156	1
gene-Ube2d3	104.658	76.7203	104.658	76.7203	0.439331	0.160852	1
gene-Swi5	102.983	135.379	102.983	135.379	-0.402236	0.16181	1
gene-Col4a4	32.7444	48.4552	32.7444	48.4552	-0.571659	0.162228	1
gene-Cers4	18.6463	31.331	18.6463	31.331	-0.752825	0.163084	1
gene-Ndufa7-3	19.1156	31.2664	19.1156	31.2664	-0.714233	0.163084	1
gene-Qrich1	30.6946	18.8446	30.6946	18.8446	0.692143	0.163084	1
gene-Cdo1	19.0133	9.77205	19.0133	9.77205	0.943413	0.163583	1
gene-Cox19	10.4996	19.2839	10.4996	19.2839	-0.877302	0.163583	1
gene-Kmt2a	18.929	9.95129	18.929	9.95129	0.911146	0.163583	1
gene-Tmem218	9.55702	18.6552	9.55702	18.6552	-0.963814	0.163583	1
gene-Clk1	78.7453	56.4834	78.7453	56.4834	0.470422	0.164104	1
gene-Tmem176b	117.113	152.766	117.113	152.766	-0.391115	0.16414	1
gene-Myo7a	26.3892	40.3442	26.3892	40.3442	-0.618088	0.164415	1
gene-Serpinh1	104.418	136.656	104.418	136.656	-0.395823	0.164535	1
gene-Map2k1	44.9722	63.8544	44.9722	63.8544	-0.512611	0.164738	1
gene-Pfkfb2	27.0162	16.2465	27.0162	16.2465	0.721291	0.165414	1
gene-Pomgnt1	16.1562	26.913	16.1562	26.913	-0.739789	0.165414	1
gene-Arhgef40	13.2258	22.6723	13.2258	22.6723	-0.779943	0.166093	1
gene-Mrpl51	13.4851	23.3806	13.4851	23.3806	-0.796327	0.166093	1
gene-Mrps24	13.3144	22.9167	13.3144	22.9167	-0.785784	0.166093	1
gene-Smim1	12.7048	22.5613	12.7048	22.5613	-0.830318	0.166093	1
gene-Arl8a	45.3603	30.0806	45.3603	30.0806	0.582551	0.16722	1
gene-Snrnp70	62.3642	84.912	62.3642	84.912	-0.452531	0.167729	1
gene-Rps13	101.61	133.006	101.61	133.006	-0.396091	0.168372	1
gene-Txn2	57.9639	79.7927	57.9639	79.7927	-0.468299	0.168484	1
gene-Cct7	33.8498	49.5484	33.8498	49.5484	-0.556046	0.168878	1
gene-Cers5	33.679	49.9339	33.679	49.9339	-0.574467	0.168878	1
gene-Rps27l	34.4683	50.0924	34.4683	50.0924	-0.545731	0.168878	1
Mus_musculus_newGene_2766	35.7028	23.112	35.7028	23.112	0.61663	0.168917	1
gene-Decr1	23.5245	35.5021	23.5245	35.5021	-0.599188	0.168917	1
gene-Mpzl1	23.3795	35.6209	23.3795	35.6209	-0.612863	0.168917	1
gene-St3gal4	23.4115	36.2797	23.4115	36.2797	-0.637252	0.168917	1
gene-Sumo3	54.393	75.1704	54.393	75.1704	-0.473874	0.169146	1
gene-H2aw	55.2811	38.1855	55.2811	38.1855	0.524268	0.169749	1
gene-Aup1	59.8664	41.6529	59.8664	41.6529	0.513975	0.170072	1
gene-Casq1	59.7946	41.9313	59.7946	41.9313	0.502668	0.170072	1
gene-Mt2	854.437	689.848	854.437	689.848	0.300585	0.170118	1
gene-C1qc	150.287	114.791	150.287	114.791	0.380278	0.170239	1
gene-Col1a1	107.718	79.8674	107.718	79.8674	0.422949	0.171126	1
gene-Tm9sf2	62.8513	86.047	62.8513	86.047	-0.460456	0.171867	1
gene-Pccb	27.3344	40.8941	27.3344	40.8941	-0.587027	0.172442	1
gene-Pkig	40.683	26.4327	40.683	26.4327	0.61169	0.172442	1
gene-Tyr	59.5075	80.9203	59.5075	80.9203	-0.450676	0.172851	1
gene-B3gnt2	20.5473	32.3995	20.5473	32.3995	-0.661846	0.173243	1
gene-Chmp1a	20.3223	32.2295	20.3223	32.2295	-0.670078	0.173243	1
gene-Calm3	208.403	262.525	208.403	262.525	-0.340956	0.173849	1
gene-Csnk1g2	31.1489	46.1013	31.1489	46.1013	-0.571787	0.174464	1
gene-Anxa11	8.0596	15.7759	8.0596	15.7759	-0.966095	0.175453	1
gene-Arhgef37	8.22212	15.7937	8.22212	15.7937	-0.939345	0.175453	1
gene-Tor1b	8.47978	16.3612	8.47978	16.3612	-0.946022	0.175453	1
gene-Cdkn1c	35.5717	50.4345	35.5717	50.4345	-0.510229	0.175485	1
gene-Slc27a1	42.9078	61.0047	42.9078	61.0047	-0.514479	0.175702	1
gene-Lgals3bp	299.585	237.796	299.585	237.796	0.325029	0.176941	1
gene-Pdlim7	28.1179	17.3573	28.1179	17.3573	0.683984	0.177052	1
gene-Rpl7l1	17.0523	27.7513	17.0523	27.7513	-0.70655	0.177052	1
gene-Stx5a	17.1287	28.1258	17.1287	28.1258	-0.719397	0.177052	1
gene-Tecpr1	17.5066	28.2374	17.5066	28.2374	-0.693828	0.177052	1
gene-Abat	60.2157	81.5671	60.2157	81.5671	-0.445112	0.177204	1
gene-Fkbp8	73.6072	97.9215	73.6072	97.9215	-0.419221	0.177268	1
gene-S100a1	216.08	270.13	216.08	270.13	-0.329979	0.177487	1
gene-Dnajb2	24.0642	36.5044	24.0642	36.5044	-0.606669	0.17783	1
gene-Nfkbia	24.106	36.9045	24.106	36.9045	-0.619845	0.17783	1
gene-Plp1	24.4768	37.0684	24.4768	37.0684	-0.604306	0.17783	1
gene-Rdh11	24.3036	36.5592	24.3036	36.5592	-0.59461	0.17783	1
gene-Atp5j	118.598	152.362	118.598	152.362	-0.369134	0.177859	1
gene-Gsn	155.577	197.764	155.577	197.764	-0.35396	0.178361	1
gene-Sdhb	56.0443	76.7529	56.0443	76.7529	-0.460833	0.178377	1
gene-Rps2	211.319	264.869	211.319	264.869	-0.333739	0.178533	1
gene-Ywhaz	92.984	69.0946	92.984	69.0946	0.419691	0.178677	1
gene-Atp5c1	146.215	186.141	146.215	186.141	-0.356095	0.178886	1
gene-Cdv3	51.8368	71.9348	51.8368	71.9348	-0.479788	0.179483	1
gene-Apmap	13.6089	23.4697	13.6089	23.4697	-0.788726	0.179719	1
gene-Comp	13.7664	23.5715	13.7664	23.5715	-0.77849	0.179719	1
gene-Herc3	23.6002	13.516	23.6002	13.516	0.790466	0.179719	1
gene-Rpf1	24.4551	13.6996	24.4551	13.6996	0.822247	0.179719	1
gene-Slc25a35	24.2974	13.4917	24.2974	13.4917	0.83483	0.179719	1
gene-Tspan14	13.7502	23.6564	13.7502	23.6564	-0.785325	0.179719	1
gene-Epb41l3	20.0091	10.5668	20.0091	10.5668	0.905142	0.180027	1
gene-Glod4	11.4209	19.9279	11.4209	19.9279	-0.80442	0.180027	1
gene-Gm20346	19.7567	11.1182	19.7567	11.1182	0.814395	0.180027	1
gene-Pgp	11.4442	20.2574	11.4442	20.2574	-0.825024	0.180027	1
gene-Sun2	10.7149	19.5096	10.7149	19.5096	-0.865035	0.180027	1
gene-Gprc5b	27.7896	42.0186	27.7896	42.0186	-0.602324	0.180393	1
gene-Prkaca	28.1599	41.5385	28.1599	41.5385	-0.566783	0.180393	1
gene-Abhd14b	48.1367	66.3929	48.1367	66.3929	-0.470908	0.180479	1
gene-Cops7a	67.1665	48.1416	67.1665	48.1416	0.471354	0.180479	1
gene-Scand1	47.9411	66.7648	47.9411	66.7648	-0.48481	0.180479	1
gene-Ubc	175.675	221.601	175.675	221.601	-0.342897	0.181008	1
gene-Lrp10	43.9392	61.6783	43.9392	61.6783	-0.49612	0.181302	1
gene-Rnf7	44.3824	61.8831	44.3824	61.8831	-0.486455	0.181302	1
gene-Cdh3	32.0834	46.8932	32.0834	46.8932	-0.553814	0.181649	1
gene-Lhfpl2	32.5777	46.8708	32.5777	46.8708	-0.531158	0.181649	1
gene-Vim	314.773	250.266	314.773	250.266	0.322644	0.181866	1
gene-Irf7	57.2379	40.0051	57.2379	40.0051	0.507393	0.181867	1
gene-Tyrobp	57.6451	40.0662	57.6451	40.0662	0.515405	0.181867	1
gene-Hacd3	36.3947	52.2381	36.3947	52.2381	-0.527914	0.182045	1
gene-Sec13	35.9973	51.6034	35.9973	51.6034	-0.526103	0.182045	1
gene-Slc19a1	36.4159	52.1992	36.4159	52.1992	-0.526006	0.182045	1
gene-Mrpl49	20.7229	32.867	20.7229	32.867	-0.670232	0.183258	1
gene-Prdx4	21.2995	32.8114	21.2995	32.8114	-0.628447	0.183258	1
gene-Srp72	32.8788	21.2959	32.8788	21.2959	0.615593	0.183258	1
gene-Ss18l2	20.8202	33.046	20.8202	33.046	-0.671321	0.183258	1
gene-Svbp	21.2357	32.8299	21.2357	32.8299	-0.633555	0.183258	1
gene-Uap1l1	20.8795	32.9825	20.8795	32.9825	-0.664482	0.183258	1
gene-Vat1l	66.4825	88.3253	66.4825	88.3253	-0.417229	0.184203	1
gene-Acot13	25.5228	37.466	25.5228	37.466	-0.559583	0.186636	1
gene-Insig1	37.8213	24.9595	37.8213	24.9595	0.589132	0.186636	1
Mus_musculus_newGene_1179	13.4994	5.76629	13.4994	5.76629	1.2016	0.186747	1
gene-Akr7a5	6.23729	13.4538	6.23729	13.4538	-1.10168	0.186747	1
gene-Ccdc28b	6.44744	12.8176	6.44744	12.8176	-0.985575	0.186747	1
gene-Chchd4	5.91623	12.5145	5.91623	12.5145	-1.07296	0.186747	1
gene-Cln3	6.48017	13.0357	6.48017	13.0357	-1.00252	0.186747	1
gene-Dnal4	6.43058	13.4647	6.43058	13.4647	-1.05967	0.186747	1
gene-Fam171b	13.3538	5.65633	13.3538	5.65633	1.21328	0.186747	1
gene-Gpsm2	13.0806	6.04546	13.0806	6.04546	1.08976	0.186747	1
gene-Mdm1	13.0437	6.24147	13.0437	6.24147	1.0406	0.186747	1
gene-Pcmt1	6.33986	13.0471	6.33986	13.0471	-1.03474	0.186747	1
gene-Pde6h	12.6167	6.29935	12.6167	6.29935	0.979988	0.186747	1
gene-Pxmp2	5.61016	13.2705	5.61016	13.2705	-1.23177	0.186747	1
gene-Tmem161a	6.29364	12.5338	6.29364	12.5338	-0.987741	0.186747	1
gene-Tub	12.7395	5.55752	12.7395	5.55752	1.17086	0.186747	1
gene-Yrdc	5.55734	12.9714	5.55734	12.9714	-1.21255	0.186747	1
gene-Tmem98	411.36	503.223	411.36	503.223	-0.298777	0.187721	1
gene-Wbp2	140.697	107.428	140.697	107.428	0.380774	0.187967	1
gene-Hnrnph3	42.8888	29.1271	42.8888	29.1271	0.548226	0.188261	1
gene-Aak1	29.1489	17.8237	29.1489	17.8237	0.697722	0.188481	1
gene-Agtrap	17.9377	29.344	17.9377	29.344	-0.714203	0.188481	1
gene-Arf2	18.4736	28.7256	18.4736	28.7256	-0.641424	0.188481	1
gene-Src	18.0194	29.0302	18.0194	29.0302	-0.692248	0.188481	1
gene-Kcnq4	33.2275	48.0529	33.2275	48.0529	-0.53861	0.18877	1
gene-Rpl22	33.5799	48.311	33.5799	48.311	-0.531156	0.18877	1
gene-Ctnnb1	170.063	213.934	170.063	213.934	-0.338936	0.189375	1
Mus_musculus_newGene_10075	6.84948	1.75391	6.84948	1.75391	1.88447	0.189409	1
gene-Adgrf1	6.83936	1.60535	6.83936	1.60535	2.00123	0.189409	1
gene-Ap3b2	6.71452	2.39572	6.71452	2.39572	1.43227	0.189409	1
gene-Arhgef26	6.81911	2.42199	6.81911	2.42199	1.43921	0.189409	1
gene-Cacng4	7.21959	1.88327	7.21959	1.88327	1.86299	0.189409	1
gene-Cadm2	7.18746	2.18395	7.18746	2.18395	1.65534	0.189409	1
gene-Caly	6.81418	2.11455	6.81418	2.11455	1.62379	0.189409	1
gene-Camk2b	7.49331	2.48894	7.49331	2.48894	1.53545	0.189409	1
gene-Ccna2	7.01758	2.36601	7.01758	2.36601	1.51193	0.189409	1
gene-Cers1	2.47425	6.85024	2.47425	6.85024	-1.43194	0.189409	1
gene-Cldn23	7.04654	2.36285	7.04654	2.36285	1.5196	0.189409	1
gene-Dscaml1	7.2961	2.14524	7.2961	2.14524	1.70102	0.189409	1
gene-Farsb-2	7.41593	1.59026	7.41593	1.59026	2.12862	0.189409	1
gene-Gda	7.31788	2.36663	7.31788	2.36663	1.57098	0.189409	1
gene-Gdf1	7.44678	1.76059	7.44678	1.76059	1.99789	0.189409	1
gene-Gm10639	1.84773	6.61802	1.84773	6.61802	-1.78093	0.189409	1
gene-Gm1673	1.89592	6.54495	1.89592	6.54495	-1.7304	0.189409	1
gene-Lmo7	6.59769	2.41329	6.59769	2.41329	1.3974	0.189409	1
gene-Lrtm1	7.11938	1.56941	7.11938	1.56941	2.08838	0.189409	1
gene-Lsm2-3	6.78248	1.62276	6.78248	1.62276	1.97495	0.189409	1
gene-Lsm2-4	7.03362	1.65473	7.03362	1.65473	2.00032	0.189409	1
gene-Mief2	2.17407	7.33291	2.17407	7.33291	-1.7055	0.189409	1
gene-Mobp	2.36262	7.06205	2.36262	7.06205	-1.53842	0.189409	1
gene-Mok	6.56704	2.48884	6.56704	2.48884	1.34848	0.189409	1
gene-Prrt1	7.48621	2.14212	7.48621	2.14212	1.73949	0.189409	1
gene-Prrt1-2	7.28406	1.98728	7.28406	1.98728	1.80273	0.189409	1
gene-Rapsn	7.40194	2.42725	7.40194	2.42725	1.5525	0.189409	1
gene-Srrm3	6.70044	2.12871	6.70044	2.12871	1.59086	0.189409	1
gene-Tfap2b	6.84536	1.53276	6.84536	1.53276	2.06431	0.189409	1
gene-Tmem52	2.28421	7.30713	2.28421	7.30713	-1.633	0.189409	1
gene-Fth1	2146.26	1763.42	2146.26	1763.42	0.27537	0.190124	1
gene-C1qb	141.881	108.837	141.881	108.837	0.374072	0.190744	1
gene-Cfh	259.217	320.319	259.217	320.319	-0.313272	0.191294	1
gene-Lgmn	113.543	86.0126	113.543	86.0126	0.392059	0.19147	1
gene-Aph1a	15.3008	24.992	15.3008	24.992	-0.711325	0.193029	1
gene-Cd302	15.4012	25.0884	15.4012	25.0884	-0.707494	0.193029	1
gene-Gatc	25.3651	14.8398	25.3651	14.8398	0.760354	0.193029	1
gene-Hpcal1	25.0692	15.4344	25.0692	15.4344	0.687298	0.193029	1
gene-Pmepa1	24.9004	14.4734	24.9004	14.4734	0.769571	0.193029	1
gene-Tcta	15.2372	24.4478	15.2372	24.4478	-0.685687	0.193029	1
gene-Ube2g2	14.598	24.8213	14.598	24.8213	-0.768756	0.193029	1
gene-Chtf8	22.4824	34.3645	22.4824	34.3645	-0.617387	0.193122	1
gene-Pdrg1	21.7657	34.2309	21.7657	34.2309	-0.658261	0.193122	1
gene-Surf4	42.6116	59.1917	42.6116	59.1917	-0.481007	0.193823	1
gene-Thbs1	342.24	274.179	342.24	274.179	0.311701	0.194389	1
gene-Abcg4	9.62392	3.99719	9.62392	3.99719	1.23395	0.194536	1
gene-Anxa8	10.4698	3.93832	10.4698	3.93832	1.37474	0.194536	1
gene-Bend5	4.1705	9.59056	4.1705	9.59056	-1.18536	0.194536	1
gene-Ccn5	3.97483	9.65781	3.97483	9.65781	-1.26257	0.194536	1
gene-Cnmd	4.20774	10.469	4.20774	10.469	-1.2978	0.194536	1
gene-Crb1	9.86219	3.66944	9.86219	3.66944	1.38832	0.194536	1
gene-Fabp12	9.69338	3.89571	9.69338	3.89571	1.28015	0.194536	1
gene-Myh11	10.0562	3.91265	10.0562	3.91265	1.32643	0.194536	1
gene-Ogfod2	3.71962	9.71363	3.71962	9.71363	-1.3635	0.194536	1
gene-Ppp1r35	4.0904	10.0189	4.0904	10.0189	-1.27476	0.194536	1
gene-Samd7	10.374	4.00351	10.374	4.00351	1.33867	0.194536	1
gene-Slc4a7	9.79973	3.80785	9.79973	3.80785	1.32757	0.194536	1
gene-Smco4	4.42234	10.2324	4.42234	10.2324	-1.19546	0.194536	1
gene-Tmem267	4.0598	10.4721	4.0598	10.4721	-1.34833	0.194536	1
gene-Ndufa9	38.6129	53.4203	38.6129	53.4203	-0.475054	0.195011	1
gene-Ppp1ca-2	38.5034	53.7044	38.5034	53.7044	-0.486772	0.195011	1
gene-Rps3a1	305.972	375.794	305.972	375.794	-0.304492	0.195057	1
gene-Pcx	25.8372	39.3963	25.8372	39.3963	-0.614247	0.195329	1
gene-Arr3	17.0922	9.16213	17.0922	9.16213	0.882565	0.195373	1
gene-Ccnk	17.258	8.93017	17.258	8.93017	0.932891	0.195373	1
gene-Ctf1	9.13285	17.4319	9.13285	17.4319	-0.931264	0.195373	1
gene-Eml2	9.22831	16.8178	9.22831	16.8178	-0.8651	0.195373	1
gene-Faah	9.33938	17.201	9.33938	17.201	-0.880337	0.195373	1
gene-Fn3k	9.01065	16.8292	9.01065	16.8292	-0.900041	0.195373	1
gene-Hcls1	16.8459	9.092	16.8459	9.092	0.872721	0.195373	1
gene-Hsd3b7	8.86614	16.6034	8.86614	16.6034	-0.9037	0.195373	1
gene-Mageh1	9.34581	16.9674	9.34581	16.9674	-0.85977	0.195373	1
gene-Optc	16.9808	9.08641	16.9808	9.08641	0.885013	0.195373	1
gene-Paxx	8.91664	17.1786	8.91664	17.1786	-0.944388	0.195373	1
gene-Plcb4	16.7792	8.72231	16.7792	8.72231	0.926095	0.195373	1
gene-Plekhj1	9.50919	17.2502	9.50919	17.2502	-0.858776	0.195373	1
gene-Rpp25l	8.92836	17.1737	8.92836	17.1737	-0.942118	0.195373	1
gene-Taok3	17.0402	8.80928	17.0402	8.80928	0.93409	0.195373	1
gene-Elovl7	34.1603	49.2198	34.1603	49.2198	-0.533344	0.195824	1
gene-Rac1	195.999	153.492	195.999	153.492	0.344377	0.195836	1
gene-Megf8	12.0062	21.1138	12.0062	21.1138	-0.815968	0.195974	1
gene-R3hdm1	20.8521	12.2559	20.8521	12.2559	0.752699	0.195974	1
gene-Cyp4f17	50.7184	69.3739	50.7184	69.3739	-0.458973	0.195977	1
gene-Dcaf11	30.3435	43.6452	30.3435	43.6452	-0.530663	0.196044	1
gene-Rnps1	44.2873	29.5982	44.2873	29.5982	0.571338	0.196044	1
gene-Tcap	29.8793	43.9992	29.8793	43.9992	-0.564432	0.196044	1
gene-Slc16a9	68.8311	91.3233	68.8311	91.3233	-0.415326	0.196403	1
gene-H3f3a	116.002	148.525	116.002	148.525	-0.36428	0.196919	1
gene-Slc39a12	47.4452	64.5445	47.4452	64.5445	-0.45107	0.197897	1
gene-Atf5	18.8019	29.7638	18.8019	29.7638	-0.667187	0.19969	1
gene-Naa80	29.8872	19.0196	29.8872	19.0196	0.640594	0.19969	1
gene-Sh3glb1	29.6429	18.6305	29.6429	18.6305	0.658426	0.19969	1
gene-Spon1	61.6398	81.407	61.6398	81.407	-0.408627	0.201107	1
gene-Fuca1	35.3791	49.494	35.3791	49.494	-0.490942	0.202807	1
gene-Max	50.4779	34.4104	50.4779	34.4104	0.543108	0.202807	1
gene-Ip6k1	22.6677	34.4143	22.6677	34.4143	-0.607691	0.202826	1
gene-Mat2b	23.5554	34.5909	23.5554	34.5909	-0.559932	0.202826	1
gene-Atp5b	372.732	454.502	372.732	454.502	-0.294122	0.202917	1
gene-Hk1	87.9648	66.1059	87.9648	66.1059	0.403422	0.202952	1
gene-Sv2b	80.6677	105.125	80.6677	105.125	-0.389568	0.203037	1
gene-Rnasek	66.6611	47.6104	66.6611	47.6104	0.476445	0.203353	1
gene-Gdi1	77.2219	56.4371	77.2219	56.4371	0.443463	0.203592	1
gene-Eif1b	31.389	44.6544	31.389	44.6544	-0.514878	0.203736	1
gene-Etfa	30.9183	45.1708	30.9183	45.1708	-0.553129	0.203736	1
gene-Pfkm	30.9267	45.1715	30.9267	45.1715	-0.552759	0.203736	1
gene-Ccdc124	39.9593	26.9501	39.9593	26.9501	0.55804	0.203903	1
gene-Dctn6	39.9857	27.1989	39.9857	27.1989	0.545794	0.203903	1
gene-Macrod1	27.1623	40.0005	27.1623	40.0005	-0.564317	0.203903	1
gene-Ptpn13	26.7594	39.8533	26.7594	39.8533	-0.580478	0.203903	1
gene-Arfgef2	43.9121	60.9218	43.9121	60.9218	-0.479237	0.205599	1
gene-Mfge8	61.658	43.6893	61.658	43.6893	0.487768	0.205599	1
gene-Acyp1	16.5313	25.4408	16.5313	25.4408	-0.626155	0.206011	1
gene-Cmtm6	16.3582	26.2689	16.3582	26.2689	-0.68722	0.206011	1
gene-Pla2g12a	15.7315	26.0469	15.7315	26.0469	-0.73095	0.206011	1
gene-Ppm1g	16.3894	25.4644	16.3894	25.4644	-0.639835	0.206011	1
gene-Spg7	15.899	25.8832	15.899	25.8832	-0.706745	0.206011	1
gene-Stk35	25.831	16.1836	25.831	16.1836	0.662428	0.206011	1
gene-Prelid1	112.194	86.1194	112.194	86.1194	0.373044	0.207476	1
gene-Os9	40.0851	56.1781	40.0851	56.1781	-0.493696	0.207753	1
gene-Tuba1c	177.315	139.651	177.315	139.651	0.336155	0.208176	1
gene-Pole4	35.7448	50.6943	35.7448	50.6943	-0.510644	0.209717	1
gene-Polr2e	35.7717	51.2434	35.7717	51.2434	-0.525068	0.209717	1
Mus_musculus_newGene_2773	30.8641	19.8487	30.8641	19.8487	0.625637	0.210671	1
gene-Mrpl33	20.2905	30.6797	20.2905	30.6797	-0.601506	0.210671	1
gene-Ndufb1	19.6564	31.1029	19.6564	31.1029	-0.666712	0.210671	1
gene-Polr2g	20.1538	31.3644	20.1538	31.3644	-0.642917	0.210671	1
gene-Spry1	20.0059	31.1571	20.0059	31.1571	-0.643947	0.210671	1
gene-Jpt1	31.6889	46.1934	31.6889	46.1934	-0.549959	0.211335	1
gene-Morf4l1b	32.031	46.0584	32.031	46.0584	-0.53032	0.211335	1
gene-Sgms1	32.2981	45.5151	32.2981	45.5151	-0.501311	0.211335	1
gene-Atp2b1	22.2748	13.4248	22.2748	13.4248	0.717213	0.21141	1
gene-Dab2	21.8438	13.0531	21.8438	13.0531	0.729308	0.21141	1
gene-Hgsnat	12.9209	21.5985	12.9209	21.5985	-0.743658	0.21141	1
gene-Homer3	12.6054	21.8736	12.6054	21.8736	-0.797135	0.21141	1
gene-Tmem115	13.2294	21.5697	13.2294	21.5697	-0.708023	0.21141	1
gene-Gm48552	13.6691	7.42835	13.6691	7.42835	0.860907	0.211789	1
gene-Lpl	13.8766	6.75822	13.8766	6.75822	1.01648	0.211789	1
gene-Lrrc42	6.70538	14.0823	6.70538	14.0823	-1.06455	0.211789	1
gene-Malsu1	7.25536	13.5159	7.25536	13.5159	-0.894132	0.211789	1
gene-Rp1l1	14.3898	7.39506	14.3898	7.39506	0.940754	0.211789	1
gene-Septin5-2	13.5396	7.43804	13.5396	7.43804	0.845452	0.211789	1
gene-Serping1	306.503	247.583	306.503	247.583	0.29979	0.21198	1
gene-Plpp1	28.5175	40.7623	28.5175	40.7623	-0.521528	0.212355	1
gene-Psma3	28.3136	40.7223	28.3136	40.7223	-0.530422	0.212355	1
gene-Cox7c	137.739	172.751	137.739	172.751	-0.334538	0.212843	1
gene-Fbln5	40.7797	56.709	40.7797	56.709	-0.482528	0.214035	1
gene-Ankrd12	17.6378	9.58513	17.6378	9.58513	0.863318	0.214446	1
gene-Ckap4	18.201	10.1473	18.201	10.1473	0.827154	0.214446	1
gene-Crtc2	17.6144	10.3791	17.6144	10.3791	0.748019	0.214446	1
gene-Reps1	18.028	10.1943	18.028	10.1943	0.80688	0.214446	1
gene-Slc18b1	10.3781	17.6888	10.3781	17.6888	-0.770164	0.214446	1
gene-Tmem164	10.4458	18.4305	10.4458	18.4305	-0.819752	0.214446	1
gene-Wscd1	9.56457	17.5318	9.56457	17.5318	-0.873699	0.214446	1
gene-Rpl36	158.587	197.13	158.587	197.13	-0.32171	0.214754	1
gene-Slc25a3	169.754	210.497	169.754	210.497	-0.318202	0.21648	1
gene-Aldoa	1035.11	1236.71	1035.11	1236.71	-0.264752	0.216597	1
gene-Rpl36al	45.9033	62.8766	45.9033	62.8766	-0.46091	0.21718	1
gene-Ndufa4	262.794	321.277	262.794	321.277	-0.297818	0.217223	1
gene-Ociad1	89.208	115.171	89.208	115.171	-0.376132	0.217773	1
gene-Btf3	151.497	118.427	151.497	118.427	0.346906	0.218112	1
gene-Adprh	17.0309	26.9748	17.0309	26.9748	-0.667594	0.218659	1
gene-Cryge	16.6927	26.5398	16.6927	26.5398	-0.672965	0.218659	1
gene-Frmd4b	27.5002	16.4819	27.5002	16.4819	0.726186	0.218659	1
gene-Lurap1l	16.9382	26.813	16.9382	26.813	-0.666763	0.218659	1
gene-Prrc2a-3	17.5329	26.5798	17.5329	26.5798	-0.604797	0.218659	1
gene-Ubap2	26.9522	17.3743	26.9522	17.3743	0.621768	0.218659	1
gene-Cnn3	311.329	378.219	311.329	378.219	-0.288739	0.218863	1
gene-Car12	186.212	230.797	186.212	230.797	-0.317552	0.219607	1
gene-Pfn1	92.5369	69.5231	92.5369	69.5231	0.403843	0.2197	1
gene-Dynll1	57.977	42.2089	57.977	42.2089	0.448733	0.220255	1
gene-Ndufb3	28.8202	42.3818	28.8202	42.3818	-0.562402	0.220682	1
gene-Rwdd1	41.8617	29.2988	41.8617	29.2988	0.504916	0.220682	1
gene-Setd3	28.7644	41.8775	28.7644	41.8775	-0.547965	0.220682	1
gene-Ube2s	29.3077	42.0557	29.3077	42.0557	-0.527195	0.220682	1
gene-Glrx5	21.1675	31.5347	21.1675	31.5347	-0.58032	0.221422	1
gene-Cul3	36.7726	24.9357	36.7726	24.9357	0.550073	0.221742	1
gene-Ppp1ca	37.7337	52.4407	37.7337	52.4407	-0.481535	0.22331	1
gene-Appl2	110.842	140.865	110.842	140.865	-0.353509	0.223984	1
gene-Gbp2	76.3509	99.2296	76.3509	99.2296	-0.385629	0.224218	1
gene-Ctnna1	101.216	128.702	101.216	128.702	-0.354267	0.224368	1
Mus_musculus_newGene_10007	5.49199	1.1594	5.49199	1.1594	2.12112	0.225712	1
Mus_musculus_newGene_11731	5.03949	1.32638	5.03949	1.32638	1.82359	0.225712	1
Mus_musculus_newGene_11949	5.12737	0.77292	5.12737	0.77292	2.54091	0.225712	1
Mus_musculus_newGene_1263	1.39379	5.09945	1.39379	5.09945	-1.78999	0.225712	1
Mus_musculus_newGene_13849	1.0138	4.53228	1.0138	4.53228	-2.03948	0.225712	1
Mus_musculus_newGene_6107	5.13981	1.21332	5.13981	1.21332	1.96837	0.225712	1
gene-Actr3b	5.37842	1.3217	5.37842	1.3217	1.91994	0.225712	1
gene-Adh6a	4.88794	0.898343	4.88794	0.898343	2.2849	0.225712	1
gene-Begain	5.07322	1.39205	5.07322	1.39205	1.76912	0.225712	1
gene-Ccdc173	4.5678	0.948464	4.5678	0.948464	2.12069	0.225712	1
gene-Clca3b	5.09671	1.32954	5.09671	1.32954	1.83634	0.225712	1
gene-Cldn11	1.33423	4.56827	1.33423	4.56827	-1.69299	0.225712	1
gene-Cldn4	5.29418	1.09146	5.29418	1.09146	2.14784	0.225712	1
gene-Diras1	5.31937	1.39471	5.31937	1.39471	1.83333	0.225712	1
gene-Evi2	5.22664	0.819092	5.22664	0.819092	2.49555	0.225712	1
gene-Fgf12	4.79305	0.72401	4.79305	0.72401	2.52687	0.225712	1
gene-Gabrg2	4.76988	1.28034	4.76988	1.28034	1.79275	0.225712	1
gene-Galnt3	5.3262	1.1242	5.3262	1.1242	2.11801	0.225712	1
gene-Grin1	5.39879	1.18372	5.39879	1.18372	2.06992	0.225712	1
gene-Katna1	4.66354	0.674206	4.66354	0.674206	2.57562	0.225712	1
gene-Lamp5	4.89232	1.29876	4.89232	1.29876	1.80961	0.225712	1
gene-Mmp9	5.38151	0.499893	5.38151	0.499893	3.1323	0.225712	1
gene-Mtmr7	4.55293	1.15507	4.55293	1.15507	1.86209	0.225712	1
gene-Nfil3	1.39153	5.13413	1.39153	5.13413	-1.80168	0.225712	1
gene-Nptx1	4.53068	0.817681	4.53068	0.817681	2.29673	0.225712	1
gene-Nrsn2	4.51513	1.19805	4.51513	1.19805	1.80272	0.225712	1
gene-Pclo	5.11732	1.09118	5.11732	1.09118	2.1003	0.225712	1
gene-Pglyrp4	5.47203	1.28723	5.47203	1.28723	1.97907	0.225712	1
gene-Ppm1e	5.03715	1.35862	5.03715	1.35862	1.79123	0.225712	1
gene-Prrt1-3	5.23787	1.29018	5.23787	1.29018	1.91441	0.225712	1
gene-Ptprn2	4.70579	1.04812	4.70579	1.04812	2.03438	0.225712	1
gene-Rskr	5.06053	1.4224	5.06053	1.4224	1.737	0.225712	1
gene-Snrpc	5.37077	0.763425	5.37077	0.763425	2.6216	0.225712	1
gene-Spock3	4.62872	1.05188	4.62872	1.05188	2.00657	0.225712	1
gene-St8sia1	4.71843	1.40762	4.71843	1.40762	1.6524	0.225712	1
gene-Tac2	5.25664	0.738316	5.25664	0.738316	2.6327	0.225712	1
gene-Sesn3	57.5273	75.5813	57.5273	75.5813	-0.40108	0.226084	1
gene-Dld	34.5479	47.4708	34.5479	47.4708	-0.46506	0.226242	1
gene-Rex1bd	34.4163	47.441	34.4163	47.441	-0.469645	0.226242	1
gene-Srsf11	48.5086	33.7585	48.5086	33.7585	0.513336	0.226242	1
gene-Aldh1l1	14.1053	23.0418	14.1053	23.0418	-0.711095	0.226333	1
gene-Dcps	13.5959	22.5853	13.5959	22.5853	-0.734979	0.226333	1
gene-Heph	13.7279	23.1702	13.7279	23.1702	-0.757842	0.226333	1
gene-Mrps26	13.7353	22.7514	13.7353	22.7514	-0.730908	0.226333	1
gene-Nfs1	13.966	23.2594	13.966	23.2594	-0.738782	0.226333	1
gene-Nudt16l1	13.9143	23.4143	13.9143	23.4143	-0.753603	0.226333	1
gene-Nxnl1	23.0041	13.9235	23.0041	13.9235	0.711291	0.226333	1
gene-Sltm	23.436	13.91	23.436	13.91	0.739365	0.226333	1
gene-Snrpf	23.0142	14.4458	23.0142	14.4458	0.659251	0.226333	1
gene-Rexo2	59.3661	43.1944	59.3661	43.1944	0.44962	0.226412	1
gene-H2-D1	82.4744	61.5406	82.4744	61.5406	0.413619	0.226986	1
gene-Rps7	164.643	203.861	164.643	203.861	-0.316091	0.22739	1
gene-Acot2	4.69736	11.141	4.69736	11.141	-1.23207	0.227948	1
gene-Acot8	4.79174	10.7112	4.79174	10.7112	-1.148	0.227948	1
gene-C3ar1	11.5075	4.64856	11.5075	4.64856	1.27712	0.227948	1
gene-Capn5	10.6388	5.33143	10.6388	5.33143	0.972237	0.227948	1
gene-Cenpv	5.02021	10.7054	5.02021	10.7054	-1.08171	0.227948	1
gene-Cep290	11.0574	5.01858	11.0574	5.01858	1.11246	0.227948	1
gene-Dolk	5.31299	11.0094	5.31299	11.0094	-1.04181	0.227948	1
gene-Nat9	5.22942	10.6791	5.22942	10.6791	-1.02069	0.227948	1
gene-Ppm1f	4.91533	10.5656	4.91533	10.5656	-1.09267	0.227948	1
gene-Prkar1b	10.9098	4.83877	10.9098	4.83877	1.14464	0.227948	1
gene-Rtl8a	4.64573	11.0908	4.64573	11.0908	-1.24116	0.227948	1
gene-Tarbp2	5.14328	11.0815	5.14328	11.0815	-1.09685	0.227948	1
gene-Ufd1	4.78101	10.7985	4.78101	10.7985	-1.16272	0.227948	1
gene-Banf1	30.4505	43.2751	30.4505	43.2751	-0.513352	0.228883	1
gene-Prepl	53.6626	38.5658	53.6626	38.5658	0.467246	0.22999	1
gene-Rragd	39.2508	53.5814	39.2508	53.5814	-0.455821	0.22999	1
gene-Tmed3	38.7852	53.604	38.7852	53.604	-0.47359	0.22999	1
gene-Slc6a6	136.932	107.263	136.932	107.263	0.34389	0.230142	1
gene-Ckmt1	28.3803	18.2011	28.3803	18.2011	0.629312	0.230971	1
gene-Cndp2	17.9532	28.048	17.9532	28.048	-0.648075	0.230971	1
gene-Pdlim1	28.1478	17.4574	28.1478	17.4574	0.677264	0.230971	1
gene-Tjp1	28.5151	17.7888	28.5151	17.7888	0.668947	0.230971	1
gene-Tspyl1	18.516	27.9761	18.516	27.9761	-0.600159	0.230971	1
gene-Wasl	27.6743	18.1531	27.6743	18.1531	0.596915	0.230971	1
gene-Ccdc107	22.2385	32.5699	22.2385	32.5699	-0.555943	0.23194	1
gene-Cpa2	22.1372	32.4314	22.1372	32.4314	-0.556366	0.23194	1
gene-Dpm3	22.0203	32.9587	22.0203	32.9587	-0.587139	0.23194	1
gene-Eif3b	22.5002	33.09	22.5002	33.09	-0.561927	0.23194	1
gene-Lamb2	22.5285	32.4237	22.5285	32.4237	-0.530885	0.23194	1
gene-Mef2d	32.7562	21.8906	32.7562	21.8906	0.570714	0.23194	1
gene-Ankrd40	43.6483	59.713	43.6483	59.713	-0.459051	0.232506	1
gene-Arpc1b	43.9489	60.2492	43.9489	60.2492	-0.462049	0.232506	1
gene-Psma2	44.2738	60.1589	44.2738	60.1589	-0.449294	0.232506	1
gene-Scarb1	43.9369	60.0623	43.9369	60.0623	-0.457967	0.232506	1
gene-Ssb	59.7662	44.0861	59.7662	44.0861	0.429895	0.232506	1
gene-Itpa	10.9411	19.3666	10.9411	19.3666	-0.8247	0.232679	1
gene-Lsm3	10.7512	19.3619	10.7512	19.3619	-0.849327	0.232679	1
gene-Mdp1	10.5723	18.5343	10.5723	18.5343	-0.810633	0.232679	1
gene-Plod3	11.3034	19.2462	11.3034	19.2462	-0.76928	0.232679	1
gene-Rere	18.6014	11.2736	18.6014	11.2736	0.708222	0.232679	1
gene-Rnf126	19.1976	11.1096	19.1976	11.1096	0.774359	0.232679	1
gene-Sec14l2	11.0986	18.5109	11.0986	18.5109	-0.739535	0.232679	1
gene-Shisal1	11.1841	18.5602	11.1841	18.5602	-0.732401	0.232679	1
gene-Sp100	18.7805	10.8621	18.7805	10.8621	0.774999	0.232679	1
gene-Tbp	19.4983	11.4142	19.4983	11.4142	0.758033	0.232679	1
gene-Tgfbr3l	19.233	10.924	19.233	10.924	0.801029	0.232679	1
gene-Tmco1	11.2239	18.4767	11.2239	18.4767	-0.720873	0.232679	1
gene-Tnnt1	19.5224	11.2434	19.5224	11.2434	0.781315	0.232679	1
gene-Unc119b	10.6596	18.8687	10.6596	18.8687	-0.824541	0.232679	1
gene-Usf1	11.2862	19.2605	11.2862	19.2605	-0.772523	0.232679	1
gene-H2-Ab1	48.8793	35.1486	48.8793	35.1486	0.466282	0.233548	1
gene-Dnaja1	49.1904	65.5539	49.1904	65.5539	-0.421436	0.234164	1
gene-Lrpap1	49.2726	65.4143	49.2726	65.4143	-0.41596	0.234164	1
gene-Ap1s1	8.24871	15.1875	8.24871	15.1875	-0.878741	0.235318	1
gene-Bmyc	15.3465	8.28087	15.3465	8.28087	0.872179	0.235318	1
gene-Ccl8	8.23877	15.093	8.23877	15.093	-0.871519	0.235318	1
gene-Cds1	15.0801	7.98474	15.0801	7.98474	0.898863	0.235318	1
gene-Limd1	8.50252	14.7592	8.50252	14.7592	-0.794735	0.235318	1
gene-Myl6b	15.0515	8.40442	15.0515	8.40442	0.823351	0.235318	1
gene-Prkca	14.9161	8.38479	14.9161	8.38479	0.813751	0.235318	1
gene-Rps19bp1	8.37155	14.5649	8.37155	14.5649	-0.797843	0.235318	1
gene-Slc1a3	14.7971	7.68005	14.7971	7.68005	0.927006	0.235318	1
gene-Ttll1	15.5003	7.98361	15.5003	7.98361	0.938395	0.235318	1
gene-Rab5c	84.0816	107.897	84.0816	107.897	-0.367369	0.235487	1
gene-Serpinb6a	79.5373	102.21	79.5373	102.21	-0.369377	0.235823	1
gene-Msn	90.1769	69.0616	90.1769	69.0616	0.376216	0.236179	1
gene-Limch1	31.1786	44.3124	31.1786	44.3124	-0.51348	0.236956	1
gene-Rps20	31.3336	43.6377	31.3336	43.6377	-0.48428	0.236956	1
gene-Ctsb	318.995	259.975	318.995	259.975	0.286976	0.238072	1
gene-Ccn2	164.072	202.53	164.072	202.53	-0.311654	0.238521	1
gene-Ndufs3-2	44.8445	61.1839	44.8445	61.1839	-0.455191	0.238534	1
gene-Slc25a39	45.461	60.9541	45.461	60.9541	-0.430129	0.238534	1
Mus_musculus_newGene_11725	8.13071	3.37312	8.13071	3.37312	1.23096	0.2392	1
gene-Abhd16a-4	3.4499	7.7957	3.4499	7.7957	-1.15558	0.2392	1
gene-Acy3	8.05765	3.36792	8.05765	3.36792	1.22028	0.2392	1
gene-Aifm3	2.97562	8.37958	2.97562	8.37958	-1.46352	0.2392	1
gene-Atp6v1g2	7.81901	3.46964	7.81901	3.46964	1.13616	0.2392	1
gene-B4galnt1	7.62166	2.85019	7.62166	2.85019	1.37277	0.2392	1
gene-Casz1	8.30838	3.2354	8.30838	3.2354	1.31963	0.2392	1
gene-Cplx1	7.95851	2.59872	7.95851	2.59872	1.56159	0.2392	1
gene-Crmp1	7.97424	2.71759	7.97424	2.71759	1.50276	0.2392	1
gene-Cxcl14	7.9608	3.13059	7.9608	3.13059	1.30463	0.2392	1
gene-Derl2	3.33386	7.67392	3.33386	7.67392	-1.18083	0.2392	1
gene-Dusp8	7.84763	2.9691	7.84763	2.9691	1.3577	0.2392	1
gene-Ell2	7.65635	3.48434	7.65635	3.48434	1.10043	0.2392	1
gene-Gadd45a	7.86208	2.96044	7.86208	2.96044	1.36436	0.2392	1
gene-H2-DMb1	3.11186	8.18578	3.11186	8.18578	-1.36823	0.2392	1
gene-Il1f9	8.04558	2.68659	8.04558	2.68659	1.53123	0.2392	1
gene-Mthfsl	2.60282	8.01846	2.60282	8.01846	-1.58571	0.2392	1
gene-Nrsn1	8.23137	3.39323	8.23137	3.39323	1.24017	0.2392	1
gene-Ppara	3.40069	7.91218	3.40069	7.91218	-1.19664	0.2392	1
gene-Slc24a3	8.27905	3.42252	8.27905	3.42252	1.23642	0.2392	1
gene-Slc5a1	8.38742	2.82815	8.38742	2.82815	1.51949	0.2392	1
gene-Tspoap1	3.03453	7.94277	3.03453	7.94277	-1.3603	0.2392	1
gene-Yipf7	7.71429	3.39381	7.71429	3.39381	1.14778	0.2392	1
gene-Ctdsp2	26.8958	38.5512	26.8958	38.5512	-0.525405	0.239982	1
gene-Fbxl3	27.322	39.0564	27.322	39.0564	-0.521549	0.239982	1
gene-Gpr143	26.7596	38.4974	26.7596	38.4974	-0.530687	0.239982	1
gene-Idh2	26.6696	38.5018	26.6696	38.5018	-0.53569	0.239982	1
gene-Lonp2	27.0611	38.9473	27.0611	38.9473	-0.531305	0.239982	1
gene-Nek6	27.4819	38.5076	27.4819	38.5076	-0.49282	0.239982	1
gene-Txndc15	27.0804	38.6924	27.0804	38.6924	-0.520843	0.239982	1
gene-Gabarapl2	60.2125	78.6983	60.2125	78.6983	-0.393611	0.24064	1
gene-Cd99l2	15.4725	23.459	15.4725	23.459	-0.604501	0.240748	1
gene-Ilf2	14.9573	23.7416	14.9573	23.7416	-0.670138	0.240748	1
gene-Slc5a6	15.3759	23.6818	15.3759	23.6818	-0.62703	0.240748	1
gene-Timm50	15.0684	24.0622	15.0684	24.0622	-0.678805	0.240748	1
gene-Ube2z	15.1536	23.8494	15.1536	23.8494	-0.657989	0.240748	1
gene-Smoc1	35.9969	50.1275	35.9969	50.1275	-0.484358	0.240754	1
gene-Tmx2	36.2177	50.0541	36.2177	50.0541	-0.473459	0.240754	1
gene-Rab18	23.0715	33.6104	23.0715	33.6104	-0.548383	0.242224	1
gene-E2f4	29.4889	18.6764	29.4889	18.6764	0.647416	0.242949	1
gene-Hax1	19.1285	29.315	19.1285	29.315	-0.620671	0.242949	1
gene-Mbd6	29.0855	19.3811	29.0855	19.3811	0.574548	0.242949	1
gene-Mrpl20	19.0266	28.9407	19.0266	28.9407	-0.609873	0.242949	1
gene-Pgf	18.7041	29.1331	18.7041	29.1331	-0.643891	0.242949	1
gene-Rnf220	28.9988	19.2141	28.9988	19.2141	0.582659	0.242949	1
gene-Sf1-2	28.6406	18.9134	28.6406	18.9134	0.587416	0.242949	1
gene-Laptm4b	123.595	96.686	123.595	96.686	0.34579	0.244547	1
gene-Calm1	142.85	112.969	142.85	112.969	0.330191	0.244795	1
gene-Lamp2	206.959	166.629	206.959	166.629	0.304439	0.244838	1
gene-Prxl2a	255.463	309.222	255.463	309.222	-0.28346	0.245186	1
gene-St3gal1	61.4786	79.7296	61.4786	79.7296	-0.382405	0.245414	1
gene-Timp3	1317.27	1553.56	1317.27	1553.56	-0.246069	0.246376	1
gene-Sostdc1	130.406	102.661	130.406	102.661	0.336703	0.24679	1
gene-Gaa	77.5576	98.4419	77.5576	98.4419	-0.351559	0.248069	1
gene-Actr1b	28.0247	40.1273	28.0247	40.1273	-0.523979	0.248847	1
gene-Ermap	27.5949	40.0031	27.5949	40.0031	-0.541718	0.248847	1
gene-Ndufs1	28.2472	39.4175	28.2472	39.4175	-0.486953	0.248847	1
gene-Grn	92.7564	71.653	92.7564	71.653	0.363801	0.248861	1
gene-Fnbp4	19.725	12.1877	19.725	12.1877	0.681	0.250097	1
gene-Mndal	20.2104	12.4278	20.2104	12.4278	0.687992	0.250097	1
gene-Mob2	11.6121	19.4711	11.6121	19.4711	-0.747485	0.250097	1
gene-Rnf215	11.7264	19.6313	11.7264	19.6313	-0.745239	0.250097	1
gene-Spsb3	12.2461	19.9359	12.2461	19.9359	-0.705409	0.250097	1
gene-Shisa5	63.6038	47.1803	63.6038	47.1803	0.421902	0.250393	1
gene-Hadha	51.9486	68.841	51.9486	68.841	-0.413378	0.250664	1
gene-Trir	51.9001	68.7778	51.9001	68.7778	-0.413399	0.250664	1
gene-Lmbrd1	24.3841	34.9187	24.3841	34.9187	-0.523865	0.252277	1
gene-Taf9	35.1029	23.6679	35.1029	23.6679	0.558166	0.252277	1
gene-Mertk	32.8681	46.1476	32.8681	46.1476	-0.49603	0.252714	1
Mus_musculus_newGene_10990	3.05372	0.107433	3.05372	0.107433	3.76783	0.253731	1
Mus_musculus_newGene_11324	2.98065	0	2.98065	0	4.63103	0.253731	1
Mus_musculus_newGene_1223	2.72658	0.345179	2.72658	0.345179	2.59367	0.253731	1
Mus_musculus_newGene_12933	2.72252	0	2.72252	0	4.50586	0.253731	1
Mus_musculus_newGene_13968	3.30036	0.459278	3.30036	0.459278	2.54448	0.253731	1
Mus_musculus_newGene_14194	2.80479	0.091762	2.80479	0.091762	3.75105	0.253731	1
Mus_musculus_newGene_14263	2.59552	0	2.59552	0	4.44004	0.253731	1
Mus_musculus_newGene_1484	3.02808	0.31744	3.02808	0.31744	2.82645	0.253731	1
Mus_musculus_newGene_2032	2.64607	0.212509	2.64607	0.212509	3.03106	0.253731	1
Mus_musculus_newGene_2060	2.62715	0	2.62715	0	4.45672	0.253731	1
Mus_musculus_newGene_2065	3.05504	0	3.05504	0	4.66518	0.253731	1
Mus_musculus_newGene_2066	2.75668	0	2.75668	0	4.52306	0.253731	1
Mus_musculus_newGene_3253	2.61877	0	2.61877	0	4.45232	0.253731	1
Mus_musculus_newGene_3377	2.89738	0	2.89738	0	4.59183	0.253731	1
Mus_musculus_newGene_3836	2.69493	0.407756	2.69493	0.407756	2.39718	0.253731	1
Mus_musculus_newGene_4575	2.71136	0.486207	2.71136	0.486207	2.20725	0.253731	1
Mus_musculus_newGene_5326	3.22471	0	3.22471	0	4.74016	0.253731	1
Mus_musculus_newGene_6115	3.31304	0.11326	3.31304	0.11326	3.84518	0.253731	1
Mus_musculus_newGene_629	0.460247	2.59121	0.460247	2.59121	-2.22149	0.253731	1
Mus_musculus_newGene_6821	2.7604	0	2.7604	0	4.52492	0.253731	1
Mus_musculus_newGene_7475	2.52234	0	2.52234	0	4.40071	0.253731	1
Mus_musculus_newGene_7486	3.00055	0.334469	3.00055	0.334469	2.75927	0.253731	1
Mus_musculus_newGene_7590	3.13725	0.220097	3.13725	0.220097	3.23435	0.253731	1
Mus_musculus_newGene_7944	2.68322	0.167791	2.68322	0.167791	3.25555	0.253731	1
Mus_musculus_newGene_8344	2.59113	0.251203	2.59113	0.251203	2.84543	0.253731	1
Mus_musculus_newGene_8699	3.26916	0.256624	3.26916	0.256624	3.14624	0.253731	1
Mus_musculus_newGene_9958	2.63881	0.484578	2.63881	0.484578	2.17372	0.253731	1
gene-B4galnt4	3.47141	0.427049	3.47141	0.427049	2.69668	0.253731	1
gene-Cntn4	2.81574	0.415959	2.81574	0.415959	2.43563	0.253731	1
gene-Drd2	2.9429	0.418311	2.9429	0.418311	2.49043	0.253731	1
gene-Ehf	2.67064	0.402851	2.67064	0.402851	2.39805	0.253731	1
gene-Ehf-2	2.70352	0.362197	2.70352	0.362197	2.53062	0.253731	1
gene-Fads2b	2.95933	0.069621	2.95933	0.069621	3.98091	0.253731	1
gene-Fgfr1op2-2	2.54352	0.102708	2.54352	0.102708	3.54513	0.253731	1
gene-Gipc2	2.83906	0	2.83906	0	4.56372	0.253731	1
gene-Gm42372	3.18229	0.436107	3.18229	0.436107	2.55229	0.253731	1
gene-Grhl3	2.91954	0.237319	2.91954	0.237319	3.06439	0.253731	1
gene-Gsto2	2.55499	0.420597	2.55499	0.420597	2.28937	0.253731	1
gene-Haus1-2	0.471026	2.54547	0.471026	2.54547	-2.17067	0.253731	1
gene-Insl6	0.395952	2.84036	0.395952	2.84036	-2.51591	0.253731	1
gene-Med21-2	2.8695	0	2.8695	0	4.57846	0.253731	1
gene-Naprt	0.410727	3.13563	0.410727	3.13563	-2.61255	0.253731	1
gene-Nbdy	3.44593	0.30968	3.44593	0.30968	3.03151	0.253731	1
gene-Nrtn	0.439596	2.78496	0.439596	2.78496	-2.3727	0.253731	1
gene-Nupr1l	0.499357	2.5811	0.499357	2.5811	-2.12284	0.253731	1
gene-Pex14-2	2.74778	0.45659	2.74778	0.45659	2.29736	0.253731	1
gene-Pigbos1	2.60245	0	2.60245	0	4.44371	0.253731	1
gene-Pkp1	3.24883	0.396706	3.24883	0.396706	2.68613	0.253731	1
gene-Psmb8-3	0.02695	2.6465	0.02695	2.6465	-4.19357	0.253731	1
gene-Psmb8-4	0.02695	2.63064	0.02695	2.63064	-4.18528	0.253731	1
gene-Rsc1a1	3.36962	0.239599	3.36962	0.239599	3.25422	0.253731	1
gene-Ska2-2	2.99715	0.075622	2.99715	0.075622	3.9546	0.253731	1
gene-Slc44a4-2	2.98225	0.357647	2.98225	0.357647	2.67974	0.253731	1
gene-Sst	3.13001	0.274898	3.13001	0.274898	3.01831	0.253731	1
gene-St8sia6	3.08495	0.11762	3.08495	0.11762	3.71996	0.253731	1
gene-Tac1	2.63982	0.373433	2.63982	0.373433	2.46485	0.253731	1
gene-Tmem250-ps	2.9715	0.431038	2.9715	0.431038	2.47039	0.253731	1
gene-Trim39-2	0.049551	3.31554	0.049551	3.31554	-4.30594	0.253731	1
gene-Zfp593	3.14354	0.449204	3.14354	0.449204	2.50198	0.253731	1
gene-Crybb2	177.247	215.984	177.247	215.984	-0.293034	0.25406	1
gene-2310061I04Rik	29.8198	20.2358	29.8198	20.2358	0.548492	0.254598	1
gene-Clcn2	19.851	30.1449	19.851	30.1449	-0.607636	0.254598	1
gene-Cox6b2	20.4794	29.5051	20.4794	29.5051	-0.532128	0.254598	1
gene-Grik1	19.6708	29.9587	19.6708	29.9587	-0.61181	0.254598	1
gene-Sf1	29.8301	19.4611	29.8301	19.4611	0.604954	0.254598	1
gene-Zfp219	19.6868	29.6032	19.6868	29.6032	-0.593495	0.254598	1
gene-Dlgap4	25.44	15.7657	25.44	15.7657	0.677976	0.254666	1
gene-Lime1	15.9086	25.1274	15.9086	25.1274	-0.663337	0.254666	1
gene-Mgst3	16.4658	24.5289	16.4658	24.5289	-0.579443	0.254666	1
gene-Nacc2	16.3578	25.3988	16.3578	25.3988	-0.638892	0.254666	1
gene-Nr2f6	15.9264	24.8677	15.9264	24.8677	-0.646818	0.254666	1
gene-P3h3	16.0678	25.0116	16.0678	25.0116	-0.642444	0.254666	1
gene-Phc1	24.7433	16.0306	24.7433	16.0306	0.614261	0.254666	1
gene-Tmem204	16.1659	25.0298	16.1659	25.0298	-0.634777	0.254666	1
gene-Tusc3	16.5258	25.3953	16.5258	25.3953	-0.624061	0.254666	1
gene-Zmiz2	25.4962	15.5914	25.4962	15.5914	0.697057	0.254666	1
gene-Pcdhgc3	38.3276	51.8031	38.3276	51.8031	-0.441474	0.254864	1
gene-Crygc	58.3574	76.0144	58.3574	76.0144	-0.388687	0.255557	1
gene-Nenf	53.5293	70.1314	53.5293	70.1314	-0.39698	0.256054	1
gene-Pttg1ip	53.3703	69.8723	53.3703	69.8723	-0.395931	0.256054	1
gene-2510009E07Rik	16.2339	9.0481	16.2339	9.0481	0.826616	0.257411	1
gene-Acads	9.3058	15.4904	9.3058	15.4904	-0.73549	0.257411	1
gene-Dpp3	8.94498	16.06	8.94498	16.06	-0.843456	0.257411	1
gene-Gfus	9.13425	16.3465	9.13425	16.3465	-0.838984	0.257411	1
gene-Lzic	8.68423	15.704	8.68423	15.704	-0.853453	0.257411	1
gene-Nipa1	8.87732	16.0625	8.87732	16.0625	-0.854483	0.257411	1
gene-Polr2d	8.71229	15.8743	8.71229	15.8743	-0.864307	0.257411	1
gene-Rere-2	15.5809	8.76468	15.5809	8.76468	0.813131	0.257411	1
gene-Tcerg1	15.8228	8.95053	15.8228	8.95053	0.805327	0.257411	1
gene-Tmem131	16.3714	9.36844	16.3714	9.36844	0.78917	0.257411	1
gene-Uqcc1	9.20186	15.9504	9.20186	15.9504	-0.793364	0.257411	1
gene-Wtip	8.53345	15.6224	8.53345	15.6224	-0.870906	0.257411	1
gene-Zadh2	9.48132	16.401	9.48132	16.401	-0.790659	0.257411	1
gene-Arhgef10l	5.82441	11.8645	5.82441	11.8645	-1.01889	0.258407	1
gene-Axin1	5.89668	11.8748	5.89668	11.8748	-1.0027	0.258407	1
gene-Ccdc34	11.6197	5.56883	11.6197	5.56883	1.03661	0.258407	1
gene-Chid1	5.80091	12.4133	5.80091	12.4133	-1.08917	0.258407	1
gene-Cnp	5.84738	11.7417	5.84738	11.7417	-0.998469	0.258407	1
gene-Creb3l1	12.4122	6.00866	12.4122	6.00866	1.02346	0.258407	1
gene-Emc9	6.50342	11.9637	6.50342	11.9637	-0.874869	0.258407	1
gene-Fbxl16	12.1587	5.71562	12.1587	5.71562	1.06462	0.258407	1
gene-Gucy2f	12.2326	6.27387	12.2326	6.27387	0.941574	0.258407	1
gene-Ints9	12.066	6.11048	12.066	6.11048	0.959305	0.258407	1
gene-Itgb2	12.3945	6.25098	12.3945	6.25098	0.965512	0.258407	1
gene-Lrif1	11.6581	6.31434	11.6581	6.31434	0.863801	0.258407	1
gene-Mab21l2	11.6612	5.87432	11.6612	5.87432	0.966292	0.258407	1
gene-Rorb	12.3521	5.82216	12.3521	5.82216	1.06108	0.258407	1
gene-Tgfb2	12.2239	6.02224	12.2239	6.02224	0.998432	0.258407	1
gene-Tmem80	6.0251	12.181	6.0251	12.181	-1.00862	0.258407	1
gene-Fxyd1	121.696	95.8925	121.696	95.8925	0.335342	0.259001	1
gene-Mdh1	157.605	192.652	157.605	192.652	-0.297526	0.25908	1
gene-Chtop	34.3651	46.6378	34.3651	46.6378	-0.447214	0.260401	1
gene-Ssr4	33.8361	46.9894	33.8361	46.9894	-0.480319	0.260401	1
gene-Yipf3	33.7691	46.7878	33.7691	46.7878	-0.476982	0.260401	1
gene-Lasp1	58.9543	76.732	58.9543	76.732	-0.387569	0.260526	1
gene-Hexa	74.8457	96.0504	74.8457	96.0504	-0.367388	0.26127	1
gene-Scap	49.1335	64.5467	49.1335	64.5467	-0.400804	0.261987	1
gene-Tspan31	49.0076	64.551	49.0076	64.551	-0.404592	0.261987	1
gene-Atp6v1h	25.4708	36.3856	25.4708	36.3856	-0.520431	0.262101	1
gene-Furin	25.5338	36.2917	25.5338	36.2917	-0.513173	0.262101	1
gene-Mapkapk2	25.2111	35.7316	25.2111	35.7316	-0.509075	0.262101	1
gene-Tmem123	36.2	24.5091	36.2	24.5091	0.55228	0.262101	1
gene-Gpx8	77.8572	60.2055	77.8572	60.2055	0.362212	0.265447	1
gene-Ubald1	30.9342	20.4587	30.9342	20.4587	0.585496	0.265924	1
gene-Hipk2	41.7598	29.7845	41.7598	29.7845	0.47779	0.266072	1
gene-Arl6	21.2503	12.5494	21.2503	12.5494	0.746029	0.266732	1
gene-Camk2d	21.1117	13.1154	21.1117	13.1154	0.673615	0.266732	1
[truncated: 15,266 more rows]
